# Supplementary material for: Transcriptional profiling of canine osteosarcoma identifies prognostic gene expression signatures with translational value for humans
Source: Commun Biol. 2023 Aug 17;6:856. doi: 10.1038/s42003-023-05208-z (PMC10435536; doi:10.1038/s42003-023-05208-z)
Supplement: Supplementary file 4 — Supplementary Data 1 [file 42003_2023_5208_MOESM4_ESM.xlsx]

## Sheet: Figure 2
	DFI	DFI.Censor	OSV	Surv.censor	PROGNOSIS 2b	PROGNOSIS 2c	PROGNOSIS 2e	PROGNOSIS 2f
102	60	1	82	1	POOR	POOR	POOR	POOR
105	157	1	157	1	POOR	POOR	POOR	POOR
106	384	1	386	1	FAVORABLE	FAVORABLE	FAVORABLE	FAVORABLE
201	103	1	476	1	POOR	POOR	POOR	POOR
202	62	1	115	1	POOR	POOR	POOR	POOR
203	297	1	373	1	FAVORABLE	FAVORABLE	FAVORABLE	FAVORABLE
204	173	1	194	0	FAVORABLE	FAVORABLE	FAVORABLE	FAVORABLE
206	132	1	169	1	FAVORABLE	FAVORABLE	FAVORABLE	FAVORABLE
207	1091	1	1091	1	FAVORABLE	FAVORABLE	FAVORABLE	FAVORABLE
209	60	1	60	1	POOR	POOR	POOR	POOR
210	117	1	220	1	FAVORABLE	FAVORABLE	FAVORABLE	FAVORABLE
211	107	0	223	0	POOR	POOR	POOR	POOR
212	60	1	61	1	POOR	POOR	POOR	POOR
214	67	1	128	1	POOR	POOR	POOR	POOR
215	160	1	161	1	POOR	POOR	POOR	POOR
216	20	0	482	1	FAVORABLE	FAVORABLE	FAVORABLE	FAVORABLE
220	429	1	652	0	POOR	POOR	POOR	POOR
222	61	1	61	0	POOR	POOR	POOR	POOR
224	345	0	345	0	POOR	POOR	POOR	POOR
225	138	1	217	1	FAVORABLE	FAVORABLE	POOR	POOR
226	109	1	187	1	POOR	POOR	POOR	POOR
228	160	1	309	0	POOR	POOR	POOR	POOR
301	479	1	634	1	POOR	POOR	POOR	POOR
303	43	0	1351	0	POOR	POOR	POOR	POOR
305	55	1	102	0	POOR	POOR	POOR	POOR
306	677	0	1025	0	POOR	POOR	POOR	POOR
307	198	0	198	0	FAVORABLE	FAVORABLE	POOR	POOR
309	62	1	144	1	POOR	POOR	POOR	POOR
311	1092	0	1652	0	FAVORABLE	FAVORABLE	FAVORABLE	FAVORABLE
314	986	0	1110	0	POOR	POOR	POOR	POOR
317	104	0	116	0	FAVORABLE	FAVORABLE	FAVORABLE	FAVORABLE
318	190	1	240	1	POOR	POOR	POOR	POOR
329	359	0	359	0	POOR	POOR	POOR	POOR
335	55	1	139	1	FAVORABLE	FAVORABLE	FAVORABLE	FAVORABLE
402	112	1	194	1	POOR	POOR	POOR	POOR
404	98	1	152	1	FAVORABLE	FAVORABLE	POOR	POOR
405	157	1	167	1	POOR	POOR	POOR	POOR
406	136	1	202	1	POOR	POOR	POOR	POOR
410	111	1	247	1	POOR	POOR	POOR	POOR
411	224	1	224	1	FAVORABLE	FAVORABLE	FAVORABLE	FAVORABLE
502	83	1	142	1	POOR	POOR	POOR	POOR
504	103	1	145	1	POOR	POOR	POOR	POOR
505	225	1	261	1	POOR	POOR	POOR	POOR
506	14	0	14	0	POOR	POOR	POOR	POOR
509	240	1	255	1	POOR	POOR	FAVORABLE	FAVORABLE
510	371	1	706	1	FAVORABLE	FAVORABLE	FAVORABLE	FAVORABLE
511	210	1	753	0	POOR	POOR	POOR	POOR
512	61	1	83	1	POOR	POOR	POOR	POOR
513	160	1	160	1	FAVORABLE	FAVORABLE	FAVORABLE	FAVORABLE
514	33	0	117	1	POOR	POOR	POOR	POOR
515	57	1	657	0	POOR	POOR	POOR	POOR
516	103	1	504	1	POOR	POOR	POOR	POOR
517	99	1	154	1	POOR	POOR	POOR	POOR
518	12	0	248	0	POOR	POOR	POOR	POOR
519	211	1	303	0	FAVORABLE	FAVORABLE	FAVORABLE	FAVORABLE
522	158	1	220	1	FAVORABLE	FAVORABLE	FAVORABLE	FAVORABLE
523	163	1	179	1	FAVORABLE	FAVORABLE	FAVORABLE	FAVORABLE
524	101	0	450	0	POOR	POOR	POOR	POOR
601	648	0	648	0	FAVORABLE	FAVORABLE	FAVORABLE	FAVORABLE
602	57	1	73	1	POOR	POOR	POOR	POOR
603	217	1	303	1	FAVORABLE	FAVORABLE	FAVORABLE	FAVORABLE
606	695	0	695	0	POOR	POOR	POOR	POOR
607	101	1	233	1	POOR	POOR	POOR	POOR
608	427	1	899	1	POOR	POOR	POOR	POOR
613	56	1	91	1	POOR	POOR	POOR	POOR
614	56	1	233	1	FAVORABLE	FAVORABLE	FAVORABLE	FAVORABLE
615	1059	0	1448	0	FAVORABLE	FAVORABLE	FAVORABLE	FAVORABLE
616	315	1	320	1	POOR	POOR	POOR	POOR
618	14	0	15	1	POOR	POOR	POOR	POOR
619	63	1	622	0	FAVORABLE	FAVORABLE	FAVORABLE	FAVORABLE
620	77	1	102	1	POOR	POOR	POOR	POOR
621	56	1	234	1	POOR	POOR	POOR	POOR
625	991	0	1046	0	FAVORABLE	FAVORABLE	FAVORABLE	FAVORABLE
630	150	1	268	1	POOR	POOR	POOR	POOR
631	56	1	94	1	POOR	POOR	POOR	POOR
639	234	1	283	1	FAVORABLE	FAVORABLE	FAVORABLE	FAVORABLE
640	63	1	63	1	POOR	POOR	POOR	POOR
642	710	1	773	1	FAVORABLE	FAVORABLE	FAVORABLE	FAVORABLE
643	783	0	1124	0	POOR	POOR	POOR	POOR
701	204	1	232	1	POOR	POOR	POOR	POOR
702	153	1	171	0	POOR	POOR	POOR	POOR
703	434	1	456	1	POOR	POOR	POOR	POOR
704	445	1	674	0	POOR	POOR	POOR	POOR
705	134	1	134	1	POOR	POOR	POOR	POOR
706	284	1	284	1	FAVORABLE	FAVORABLE	FAVORABLE	FAVORABLE
709	322	1	332	1	POOR	POOR	POOR	POOR
710	180	1	207	0	POOR	POOR	POOR	POOR
712	104	1	133	1	POOR	POOR	POOR	POOR
713	214	1	253	1	FAVORABLE	FAVORABLE	FAVORABLE	FAVORABLE
715	27	0	27	0	FAVORABLE	FAVORABLE	FAVORABLE	FAVORABLE
716	612	0	612	0	POOR	POOR	POOR	POOR
717	105	1	148	1	POOR	POOR	POOR	POOR
719	138	1	174	1	POOR	POOR	POOR	POOR
720	60	1	282	1	POOR	POOR	POOR	POOR
721	65	0	65	0	POOR	POOR	POOR	POOR
722	36	1	37	1	POOR	POOR	POOR	POOR
723	64	1	188	1	POOR	POOR	POOR	POOR
725	56	1	162	1	POOR	POOR	POOR	POOR
729	697	0	1099	0	POOR	POOR	POOR	POOR
732	541	0	702	0	FAVORABLE	FAVORABLE	FAVORABLE	FAVORABLE
733	98	1	153	1	POOR	POOR	POOR	POOR
803	266	1	295	1	FAVORABLE	FAVORABLE	FAVORABLE	FAVORABLE
813	73	1	280	1	POOR	POOR	POOR	POOR
814	687	1	687	1	POOR	POOR	POOR	POOR
815	20	0	20	0	POOR	POOR	POOR	POOR
817	329	1	383	1	POOR	POOR	POOR	POOR
819	1109	0	1484	0	POOR	POOR	POOR	POOR
904	270	1	273	0	POOR	POOR	POOR	POOR
905	62	1	158	1	FAVORABLE	FAVORABLE	POOR	POOR
907	98	1	104	1	POOR	POOR	POOR	POOR
1001	399	1	554	1	FAVORABLE	FAVORABLE	FAVORABLE	FAVORABLE
1002	321	1	775	1	FAVORABLE	FAVORABLE	FAVORABLE	FAVORABLE
1003	99	1	140	1	POOR	POOR	POOR	POOR
1004	1093	0	1535	0	POOR	POOR	POOR	POOR
1005	25	0	25	0	POOR	POOR	POOR	POOR
1007	62	1	236	1	POOR	POOR	POOR	POOR
1009	212	1	251	1	POOR	POOR	POOR	POOR
1010	15	0	15	0	POOR	POOR	FAVORABLE	FAVORABLE
1011	158	1	172	1	POOR	POOR	POOR	POOR
1012	97	1	97	1	POOR	POOR	POOR	POOR
1013	101	1	128	1	POOR	POOR	POOR	POOR
1014	62	1	126	1	POOR	POOR	POOR	POOR
1015	55	1	110	1	FAVORABLE	FAVORABLE	FAVORABLE	FAVORABLE
1016	255	1	285	1	POOR	POOR	POOR	POOR
1022	126	1	178	1	POOR	POOR	POOR	POOR
1023	607	1	607	0	FAVORABLE	FAVORABLE	FAVORABLE	FAVORABLE
1024	92	1	98	1	POOR	POOR	POOR	POOR
1025	98	1	118	1	POOR	POOR	POOR	POOR
1101	496	1	607	1	POOR	POOR	POOR	POOR
1103	70	1	75	1	POOR	POOR	POOR	POOR
1104	74	1	75	1	POOR	POOR	POOR	POOR
1106	224	1	320	1	FAVORABLE	FAVORABLE	FAVORABLE	FAVORABLE
1107	1009	0	1154	0	FAVORABLE	FAVORABLE	FAVORABLE	FAVORABLE
1401	103	0	251	1	FAVORABLE	FAVORABLE	FAVORABLE	FAVORABLE
1405	27	0	27	0	FAVORABLE	FAVORABLE	FAVORABLE	FAVORABLE
1407	55	1	113	0	POOR	POOR	POOR	POOR
1409	55	1	88	0	POOR	POOR	POOR	POOR
1410	62	1	151	1	POOR	POOR	POOR	POOR
1411	859	1	909	1	POOR	POOR	POOR	POOR
1412	60	1	100	1	POOR	POOR	POOR	POOR
1414	75	1	148	1	POOR	POOR	POOR	POOR
1415	304	1	447	1	POOR	POOR	POOR	POOR
1417	200	1	200	1	FAVORABLE	FAVORABLE	FAVORABLE	FAVORABLE
1419	504	1	850	1	POOR	POOR	FAVORABLE	FAVORABLE
1703	49	1	56	1	POOR	POOR	POOR	POOR
1704	32	0	415	1	FAVORABLE	FAVORABLE	POOR	POOR
1707	104	0	104	0	FAVORABLE	FAVORABLE	POOR	POOR
1708	296	1	686	0	POOR	POOR	POOR	POOR
1709	441	1	493	1	FAVORABLE	FAVORABLE	FAVORABLE	FAVORABLE
1710	291	1	291	0	POOR	POOR	POOR	POOR
1712	462	1	566	0	POOR	POOR	POOR	POOR
1713	666	0	857	0	FAVORABLE	FAVORABLE	FAVORABLE	FAVORABLE
1803	417	1	417	1	FAVORABLE	FAVORABLE	FAVORABLE	FAVORABLE
1805	63	1	111	1	POOR	POOR	POOR	POOR
1806	907	0	947	0	FAVORABLE	FAVORABLE	POOR	POOR
1902	284	1	378	1	POOR	POOR	POOR	POOR
1903	207	1	245	1	POOR	POOR	POOR	POOR
1904	163	1	163	1	FAVORABLE	FAVORABLE	POOR	POOR
1905	45	0	231	0	POOR	POOR	POOR	POOR
1907	104	1	163	0	POOR	POOR	POOR	POOR
1908	97	1	157	1	FAVORABLE	FAVORABLE	FAVORABLE	FAVORABLE
1909	731	1	855	0	FAVORABLE	FAVORABLE	FAVORABLE	FAVORABLE
1916	205	1	206	0	FAVORABLE	FAVORABLE	FAVORABLE	FAVORABLE
2003	156	1	166	1	POOR	POOR	POOR	POOR
2004	155	1	217	1	POOR	POOR	POOR	POOR
2006	264	1	269	1	FAVORABLE	FAVORABLE	POOR	POOR
2007	472	1	694	1	POOR	POOR	POOR	POOR
2009	84	1	151	0	POOR	POOR	POOR	POOR
2010	85	1	182	1	POOR	POOR	POOR	POOR
2011	71	1	75	1	POOR	POOR	POOR	POOR
2012	189	0	189	0	POOR	POOR	POOR	POOR
2202	167	1	167	1	POOR	POOR	POOR	POOR
2205	524	1	639	1	POOR	POOR	POOR	POOR
2208	171	1	373	1	POOR	POOR	POOR	POOR
2215	62	0	159	0	POOR	POOR	FAVORABLE	FAVORABLE
2303	1049	0	1479	0	FAVORABLE	FAVORABLE	POOR	POOR
2304	210	0	210	0	POOR	POOR	POOR	POOR
2306	84	1	198	0	FAVORABLE	FAVORABLE	FAVORABLE	FAVORABLE
2307	252	1	445	1	FAVORABLE	FAVORABLE	FAVORABLE	FAVORABLE
2308	333	1	413	1	POOR	POOR	POOR	POOR
2312	931	1	936	1	POOR	POOR	POOR	POOR
2316	86	1	190	1	FAVORABLE	FAVORABLE	FAVORABLE	FAVORABLE
2317	459	1	459	1	POOR	POOR	POOR	POOR
2318	198	1	203	1	POOR	POOR	POOR	POOR
2321	84	1	368	1	FAVORABLE	FAVORABLE	FAVORABLE	FAVORABLE
2322	630	0	685	0	POOR	POOR	POOR	POOR

## Sheet: Figure 3
	PFS	PFS.censor	Survival	Surv.censor	PROGNOSIS 3b	PROGNOSIS 3c	PROGNOSIS 3e	PROGNOSIS 3f
0A4HMC	377	0	377	0	FAVORABLE	FAVORABLE	FAVORABLE	FAVORABLE
0A4HX8	1750	1	3050	0	POOR	POOR	POOR	POOR
0A4HXS	2948	0	2948	0	FAVORABLE	FAVORABLE	FAVORABLE	FAVORABLE
0A4HY5	218	1	290	1	POOR	POOR	POOR	POOR
0A4I0Q	519	0	519	1	POOR	POOR	POOR	POOR
0A4I0W	683	0	683	0	POOR	POOR	POOR	POOR
0A4I3S	1844	0	1844	0	POOR	POOR	POOR	POOR
0A4I42	351	1	619	1	POOR	POOR	POOR	POOR
0A4I48	1616	0	1616	0	FAVORABLE	FAVORABLE	FAVORABLE	FAVORABLE
0A4I4M	708	0	708	0	FAVORABLE	FAVORABLE	FAVORABLE	FAVORABLE
0A4I4O	235	1	627	1	POOR	POOR	POOR	POOR
0A4I5B	619	0	619	0	FAVORABLE	FAVORABLE	FAVORABLE	FAVORABLE
0A4I65	1993	1	5840	0	POOR	POOR	POOR	POOR
0A4I6O	484	1	1906	1	POOR	POOR	POOR	POOR
0A4I8U	983	0	983	0	POOR	POOR	POOR	POOR
0A4I9K	2257	0	2257	0	POOR	POOR	POOR	POOR
PAKFVX	361	1	922	0	POOR	POOR	POOR	POOR
PAKXLD	578	1	2462	0	POOR	POOR	POOR	POOR
PAKZZK	452	1	1515	1	FAVORABLE	FAVORABLE	FAVORABLE	FAVORABLE
PALECC	384	1	754	1	POOR	POOR	POOR	POOR
PALHRL	4374	0	4374	0	POOR	POOR	POOR	POOR
PALKDP	3282	0	3282	0	POOR	POOR	POOR	POOR
PALKGN	2122	0	2122	0	FAVORABLE	FAVORABLE	FAVORABLE	FAVORABLE
PALWWX	2163	0	2163	0	FAVORABLE	FAVORABLE	POOR	POOR
PALZGU	1452	1	2882	1	FAVORABLE	FAVORABLE	FAVORABLE	FAVORABLE
PAMEKS	385	1	857	1	POOR	POOR	POOR	POOR
PAMHLF	1913	0	1913	0	POOR	POOR	POOR	POOR
PAMHYN	3900	0	3900	0	FAVORABLE	FAVORABLE	FAVORABLE	FAVORABLE
PAMJXS	3184	1	3862	1	POOR	POOR	POOR	POOR
PAMLKS	71	1	180	1	POOR	POOR	POOR	POOR
PAMRHD	39	1	74	1	POOR	POOR	POOR	POOR
PAMTCM	3002	0	3002	0	POOR	POOR	POOR	POOR
PAMYYJ	128	1	271	1	POOR	POOR	POOR	POOR
PANGPE	833	1	3378	0	POOR	POOR	POOR	POOR
PANGRW	3378	0	3378	0	POOR	POOR	POOR	POOR
PANMIG	513	1	776	1	POOR	POOR	POOR	POOR
PANPUM	46	1	295	1	POOR	POOR	POOR	POOR
PANSEN	2256	0	2256	0	POOR	POOR	POOR	POOR
PANVJJ	3095	0	3095	0	POOR	POOR	POOR	POOR
PANXSC	366	1	1217	0	FAVORABLE	FAVORABLE	FAVORABLE	FAVORABLE
PANZHX	812	1	1323	0	FAVORABLE	FAVORABLE	FAVORABLE	FAVORABLE
PANZZJ	1538	0	1538	0	FAVORABLE	FAVORABLE	FAVORABLE	FAVORABLE
PAPIJR	1719	0	1719	0	FAVORABLE	FAVORABLE	FAVORABLE	FAVORABLE
PAPKWD	192	1	422	1	POOR	POOR	POOR	POOR
PAPWWC	1933	1	2520	0	POOR	POOR	POOR	POOR
PAPXGT	2526	0	2526	0	FAVORABLE	FAVORABLE	FAVORABLE	FAVORABLE
PARBGW	286	0	286	0	FAVORABLE	FAVORABLE	FAVORABLE	FAVORABLE
PARDAX	105	1	679	1	POOR	POOR	POOR	POOR
PARFTG	53	1	653	1	FAVORABLE	FAVORABLE	FAVORABLE	FAVORABLE
PARGTM	2610	0	2610	0	POOR	POOR	POOR	POOR
PARJXU	811	1	1631	1	POOR	POOR	POOR	POOR
PARKAF	56	1	1061	1	POOR	POOR	POOR	POOR
PASEBY	42	1	2049	0	FAVORABLE	FAVORABLE	FAVORABLE	FAVORABLE
PASEFS	2112	0	2112	0	POOR	POOR	POOR	POOR
PASFCV	2062	0	2062	0	FAVORABLE	FAVORABLE	FAVORABLE	FAVORABLE
PASNZV	1747	0	1747	0	FAVORABLE	FAVORABLE	FAVORABLE	FAVORABLE
PASRNE	512	1	1707	0	FAVORABLE	FAVORABLE	FAVORABLE	FAVORABLE
PASSLM	1865	0	1865	0	POOR	POOR	POOR	POOR
PASUUH	1625	0	1625	0	FAVORABLE	FAVORABLE	FAVORABLE	FAVORABLE
PASYUK	1870	0	1870	0	FAVORABLE	FAVORABLE	FAVORABLE	FAVORABLE
PATAWV	1702	0	1702	0	POOR	POOR	POOR	POOR
PATEEM	961	1	1451	0	POOR	POOR	POOR	POOR
PATJVI	1575	0	1575	0	FAVORABLE	FAVORABLE	FAVORABLE	FAVORABLE
PATKSS	63	1	758	1	POOR	POOR	POOR	POOR
PATMIF	1580	0	1580	0	FAVORABLE	FAVORABLE	FAVORABLE	FAVORABLE
PATMPU	498	1	1579	1	POOR	POOR	POOR	POOR
PATMXR	68	1	386	1	POOR	POOR	POOR	POOR
PATPBS	1468	0	1468	0	POOR	POOR	POOR	POOR
PAUBIT	1029	0	1029	0	FAVORABLE	FAVORABLE	POOR	POOR
PAUTWB	598	1	687	0	FAVORABLE	FAVORABLE	FAVORABLE	FAVORABLE
PAUTYB	527	1	537	1	FAVORABLE	FAVORABLE	FAVORABLE	FAVORABLE
PAUUML	672	0	672	0	POOR	POOR	POOR	POOR
PAUVUL	237	1	347	1	POOR	POOR	POOR	POOR
PAUXPZ	419	1	606	1	POOR	POOR	POOR	POOR
PAUYTT	579	0	579	0	POOR	POOR	POOR	POOR
PAVALD	551	0	551	0	POOR	POOR	POOR	POOR
PAVCLP	511	0	511	0	FAVORABLE	FAVORABLE	FAVORABLE	FAVORABLE
PAVDTY	369	0	369	0	FAVORABLE	FAVORABLE	FAVORABLE	FAVORABLE
PAVECB	476	0	476	0	POOR	POOR	POOR	POOR

## Sheet: Figure 4
	PANEL a	Genes	NES	FDR-				PANEL b	Genes	NES	FDR-
				qval							qval
	Allograft Rejection	134	2.32	0				Allograft Rejection	191	2.53	0
	Inflammatory Response	152	2.21	0.001				Inflammatory Response	200	2.38	0
	IL6 JAK STAT3 Signaling	62	2.12	0.001				IL6 JAK STAT3 Signaling	87	2.34	0
	Interferon Gamma	171	2.11	0.001				Interferon Gamma	194	2.33	0
	Complement	159	2.1	0.001				Complement	200	2.27	0
	KRAS Signaling Up	161	2.08	0.001				KRAS Signaling Up	200	2.21	0
	IL2 STAT5 Signaling	161	2.02	0.002				Interferon Alpha	96	2.13	0.001
	TNFA Signaling via NFKB	173	1.95	0.004				IL2 STAT5 Signaling	199	2	0.005
	Interferon Alpha	80	1.91	0.005				TNFA Signaling via NFKB	200	1.85	0.019
	Xenobiotic Metabolism	141	1.8	0.022				Apoptosis	160	1.84	0.018
	P53 Pathway	181	1.7	0.05				P53 Pathway	198	1.76	0.037
	Apoptosis	136	1.69	0.053				Reactive Oxygen Species Pathway	49	1.75	0.035
	Coagulation	93	1.59	0.103				Xenobiotic Metabolism	199	1.73	0.037
	Reactive Oxygen Species Pathway	49	1.57	0.106				Coagulation	138	1.63	0.066
	PI3K AKT MTOR Signaling	92	1.54	0.121				PI3K AKT MTOR Signaling	105	1.58	0.08
	Androgen Response	87	1.44	0.194				Apical Junction	199	1.47	0.135
	Heme Metabolism	159	1.36	0.257				UV Response UP	156	1.41	0.166
	Estrogen Response Late	154	1.34	0.27				Adipogenesis	200	1.34	0.212
	Bile Acid Metabolism	84	1.29	0.312				Oxidative Phosphorylation	200	1.31	0.228
	Adipogenesis	184	1.21	0.399				Bile Acid Metabolism	112	1.17	0.361
	PANEL c	Genes	NES	FDR-				PANEL d	Genes	NES	FDR-qval
				qval
	Allograft Rejection	191	2.47	0				Allograft Rejection	191	2.2	0
	Inflammatory Response	200	2.34	0				IL6 JAK STAT3 Signaling	87	2.03	0.002
	IL6 JAK STAT5 Signaling	87	2.34	0				KRAS Signaling UP	200	1.98	0.006
	Interferon Gamma	194	2.24	0				Complement	200	1.98	0.005
	Complement	200	2.24	0				Inflammatory Response	200	1.94	0.009
	Interferon Alpha	96	2.1	0				Interferon Gamma Response	193	1.89	0.015
	KRAS Signaling Up	200	2.06	0.001				Interferon Alpha Response	96	1.8	0.032
	IS2 STAT5 Signaling	199	2	0.003				Coagulation	138	1.73	0.053
	Apoptosis	160	1.95	0.007				Xenobiotic Metabolism	199	1.51	0.219
	TNFA Signaling via NFKB	200	1.93	0.007				IL2 STAT5 Signaling	198	1.47	0.237
	P53 Pathway	198	1.7	0.046				Apoptosis	160	1.44	0.26
	Reactive Oxygen Species Pathway	49	1.62	0.073				TNFA Signaling via NFKB	199	1.35	0.358
	Xenobiotic Metabolism	199	1.57	0.092				Reactive Oxygen Species Pathway	49	1.35	0.331
	Coagulation	138	1.44	0.167				P53 Pathway	197	1.35	0.311
	PI3K AKT MTOR Signaling	105	1.42	0.17				Pancreas Beta Cells	38	1.24	0.466
	UV Response UP	156	1.42	0.163				PI3K AKT MTOR Signaling	105	1.22	458
	Angiogenesis	36	1.27	0.292				Oxidative Phosphyorylation	200	1.15	0.562
	Apical Junction	199	1.24	0.307				Adipogenesis	200	1.12	0.588
	Adipogenesis	200	1.21	0.32				Apical Junction	199	1.04	0.709
	Bile Acid Metabolism	112	1.15	0.38				Apical Surface	44	1.02	0.711

## Sheet: Figure 5
DOG2						TARGET						figure 5e
M0 Macrophages		M2 Macrophages				M0 Macrophages		M2 Macropahges					B cells naive	B cells memory	Plasma cells	T cells CD8	T cells CD4 memory resting	T cells CD4 memory activated	T cells follicular helper	T cells regulatory (Tregs)	T cells gamma delta	NK cells resting	Monocytes	Macrophages M0	Macrophages M1	Macrophages M2	Dendritic cells resting	Dendritic cells activated	Mast cells resting	Mast cells activated	Eosinophils	Neutrophils
FP	PP	FP	PP			FP	PP	FP	PP			B cells naive	1	-0.70542	-0.0921414	0.0390643	0.199967	0.0897657	0.154244	-0.0591925	0.173636	0.258171	-0.112786	-0.000555417	0.0262704	0.00453582	-0.178565	0.0370436	0.00555229	-0.0788069	0.135296	-0.469956
0.171067	0.293554	0.124941	0			0.457622	0.491495	0.24314	0.207939			B cells memory	-0.70542	1	-0.0415583	-0.187895	-0.0766715	-0.250247	-0.267307	0.165751	-0.224753	-0.111999	0.179241	-0.115703	0.0759205	0.0424649	0.267859	-0.174548	0.171174	0.144816	-0.145817	0.340332
0.0162977	0.32751	0.0856954	0.117638			0.515679	0.618053	0.101787	0.071656			Plasma cells	-0.0921414	-0.0415583	1	-0.0351773	0.133997	0.033707	-0.229098	-0.187005	0.301507	-0.203067	-0.392481	-0.131301	-0.0613429	0.168348	-0.100471	0.292315	0.0314767	-0.111195	-0.149771	0.221074
0.218642	0.248382	0.211085	0.093355			0.435189	0.28949	0.423265	0.334987			T cells CD8	0.0390643	-0.187895	-0.0351773	1	-0.241674	0.483134	0.192971	-0.258937	0.452402	-0.264842	-0.032015	-0.316857	0.447605	-0.04326	-0.209904	-0.246633	0.376073	-0.499445	0.0725252	0.104483
0.188158	0.308877	0.0816175	0.052624			0.297882	0.509667	0.433684	0.282352			T cells CD4 memory resting	0.199967	-0.0766715	0.133997	-0.241674	1	0.00231917	0.0160269	-0.119041	0.110575	0.17212	0.0120518	-0.17815	-0.0314248	0.0836247	0.166879	0.178697	0.100381	-0.259234	-0.0556876	-0.0140286
0.184859	0.275221	0.0898194	0.0309071			0.298137	0.438248	0.165833	0.348579			T cells CD4 memory activated	0.0897657	-0.250247	0.033707	0.483134	0.00231917	1	0.180193	-0.24737	0.527122	-0.0424329	-0.0719144	-0.251731	0.495343	-0.0420689	-0.281557	-0.121923	0.437465	-0.672645	-0.195559	0.0937052
0.138331	0.37251	0.160375	0.00666151			0.326699	0.517475	0.385016	0.191991			T cells follicular helper	0.154244	-0.267307	-0.229098	0.192971	0.0160269	0.180193	1	-0.15838	0.280156	-0.205047	-0.140009	0.0279194	0.142196	-0.39826	0.0243515	-0.124891	0.0310297	-0.0287317	0.332601	-0.017984
0.343511	0.227397	0.044659	0.0827236			0.279082	0.557902	0.447521	0.144261			T cells regulatory (Tregs)	-0.0591925	0.165751	-0.187005	-0.258937	-0.119041	-0.24737	-0.15838	1	-0.362575	0.120388	0.197947	0.109376	0.0543858	0.146612	-0.224973	-0.0730466	-0.205912	0.328012	0.0544312	-0.177942
0.244564	0.200408	0.118271	0.087			0.415576	0.518617	0.314387	0.183213			T cells gamma delta	0.173636	-0.224753	0.301507	0.452402	0.110575	0.527122	0.280156	-0.362575	1	-0.311955	-0.315715	-0.323241	0.455276	-0.0634098	-0.215566	-0.047534	0.387139	-0.426161	-0.0818101	-0.034168
0.0630558	0.183555	0.129367	0.0220261			0.245407	0.41993	0.386441	0.157259			NK cells resting	0.258171	-0.111999	-0.203067	-0.264842	0.17212	-0.0424329	-0.205047	0.120388	-0.311955	1	0.131578	0.0641442	-0.0753603	0.0200774	-0.00380483	0.0296019	-0.313046	0.00492055	-0.0634583	-0.353739
0.134853	0.183761	0.165893	0.116373			0.2404	0.295594	0.523459	0.529117			Monocytes	-0.112786	0.179241	-0.392481	-0.032015	0.0120518	-0.0719144	-0.140009	0.197947	-0.315715	0.131578	1	0.0200231	-0.19994	0.0464263	0.0878373	0.155329	0.136975	0.0227823	0.185535	-0.1551
0.213365	0.241187	0.125879	0.133929			0.333526	0.559984	0.471544	0.238556			Macrophages M0	-0.000555417	-0.115703	-0.131301	-0.316857	-0.17815	-0.251731	0.0279194	0.109376	-0.323241	0.0641442	0.0200231	1	-0.396502	-0.396436	-0.268829	0.164813	-0.498011	0.400791	-0.0725252	-0.233803
0.134906	0.321201	0.0844967	0			0.395917	0.598807	0.203026	0.175974			Macrophages M1	0.0262704	0.0759205	-0.0613429	0.447605	-0.0314248	0.495343	0.142196	0.0543858	0.455276	-0.0753603	-0.19994	-0.396502	1	-0.0388353	-0.150133	-0.474143	0.462315	-0.318952	-0.0742139	-0.0164817
0.171998	0.238727	0.0566733	0.104197			0.474421	0.507971	0.378418	0.171656			Macrophages M2	0.00453582	0.0424649	0.168348	-0.04326	0.0836247	-0.0420689	-0.39826	0.146612	-0.0634098	0.0200774	0.0464263	-0.396436	-0.0388353	1	-0.000710235	-0.00294807	0.094969	-0.273937	-0.145048	0.092762
0.186348	0.322971	0.131135	0.0728014			0.476025	0.502914	0.280321	0.325959			Dendritic cells resting	-0.178565	0.267859	-0.100471	-0.209904	0.166879	-0.281557	0.0243515	-0.224973	-0.215566	-0.00380483	0.0878373	-0.268829	-0.150133	-0.000710235	1	-0.302311	0.193546	0.050853	-0.0855554	0.203107
0.295711	0.239422	0.034807	0.0531558			0.439306	0.585494	0.246231	0.213751			Dendritic cells activated	0.0370436	-0.174548	0.292315	-0.246633	0.178697	-0.121923	-0.124891	-0.0730466	-0.047534	0.0296019	0.155329	0.164813	-0.474143	-0.00294807	-0.302311	1	-0.289355	0.176148	0.0454043	-0.0905265
0.0653553	0.211182	0.106292	0.0863837			0.163238	0.684476	0.515856	0.11424			Mast cells resting	0.00555229	0.171174	0.0314767	0.376073	0.100381	0.437465	0.0310297	-0.205912	0.387139	-0.313046	0.136975	-0.498011	0.462315	0.094969	0.193546	-0.289355	1	-0.548491	-0.0494323	0.307715
0.204594	0.283242	0.14213	0.0915502			0.389239	0.511139	0.30545	0.157368			Mast cells activated	-0.0788069	0.144816	-0.111195	-0.499445	-0.259234	-0.672645	-0.0287317	0.328012	-0.426161	0.00492055	0.0227823	0.400791	-0.318952	-0.273937	0.050853	0.176148	-0.548491	1	0.235797	-0.312398
0.00203627	0.433656	0.177677	0.0332576			0.282858	0.644447	0.432537	0.0970089			Eosinophils	0.135296	-0.145817	-0.149771	0.0725252	-0.0556876	-0.195559	0.332601	0.0544312	-0.0818101	-0.0634583	0.185535	-0.0725252	-0.0742139	-0.145048	-0.0855554	0.0454043	-0.0494323	0.235797	1	-0.111488
0.118734	0.244393	0.196757	0.0605935			0.298056	0.612431	0.320738	0.180325			Neutrophils	-0.469956	0.340332	0.221074	0.104483	-0.0140286	0.0937052	-0.017984	-0.177942	-0.034168	-0.353739	-0.1551	-0.233803	-0.0164817	0.092762	0.203107	-0.0905265	0.307715	-0.312398	-0.111488	1
0.291447	0.256506	0.097803	0.143433			0.422087	0.407928	0.355768	0.448703
0.132676	0.224892	0.142323	0.0498146			0.0250493	0.477983	0.17877	0.161049			figure 5f
0.0662953	0.205693	0.132633	0.10618			0.230927	0.417058	0.226162	0.35447				B cells naive	B cells memory	Plasma cells	T cells CD8	T cells CD4 naive	T cells CD4 memory resting	T cells CD4 memory activated	T cells follicular helper	T cells regulatory (Tregs)	T cells gamma delta	NK cells resting	NK cells activated	Monocytes	Macrophages M0	Macrophages M1	Macrophages M2	Dendritic cells resting	Dendritic cells activated	Mast cells resting	Mast cells activated	Neutrophils
0.230305	0.27805	0.0955166	0			0.0213415	0.595487	0.346033	0.177903			B cells naive	1	-0.125678	-0.0346065	-0.030346	-0.300845	-0.0223325	0.173341	-0.121147	0.0671711	0.0859879	0.0170172	-0.0811282	0.174214	-0.0739634	0.226972	-0.0858201	0.156432	-0.300845	0.142924	0.256507	0.0593837
0.265094	0.307018	0.126928	0.0316808			0.30784	0.517847	0.39607	0.125898			B cells memory	-0.125678	1	-0.210429	0.0322182	-0.112731	-0.135284	0.021164	-0.0187312	0.254175	-0.188592	0.306236	-0.0404315	0.296062	0.121836	-0.153307	0.153307	-0.177478	-0.112731	-0.254601	0.199227	-0.0242338
0.293341	0.339353	0.0699783	0.044183			0.378212	0.48525	0.458102	0.315981			Plasma cells	-0.0346065	-0.210429	1	0.202894	0.144671	0.0603174	-0.0696406	0.143349	0.0379899	0.0827111	-0.347467	0.529406	-0.0547026	-0.044223	0.447568	-0.435749	0.170352	0.213805	0.0450101	0.0660142	0.488181
0.143603	0.263708	0.0697691	0.0477265			0.412618	0.658517	0.13528	0.218679			T cells CD8	-0.030346	0.0322182	0.202894	1	-0.271199	-0.11899	0.410562	0.225609	0.154847	-0.312868	-0.216972	0.279663	0.122134	-0.324755	0.0801794	-0.301682	-0.299209	0.0774853	0.339939	-0.105254	0.175941
0.259465	0.346056	0.0364892	0.0889578			0.514364	0.526536	0.297455	0.141565			T cells CD4 naive	-0.300845	-0.112731	0.144671	-0.271199	1	0.108598	-0.00282162	-0.285909	-0.331447	0.147337	-0.186146	0.291824	-0.200135	0.151951	-0.245695	-0.0539181	0.188904	-0.0768176	0.147743	-0.0958286	-0.157885
0.160139	0.27617	0.0733077	0.0377796			0.371201	0.650604	0.458874	0.166794			T cells CD4 memory resting	-0.0223325	-0.135284	0.0603174	-0.11899	0.108598	1	-0.00588952	-0.61057	-0.323526	-0.341802	0.172134	-0.272203	0.0821621	-0.0241162	0.119485	0.0153467	-0.0442442	-0.0300637	-0.170277	0.0214309	0.0198162
0.245154	0.328035	0.142528	0.0140935				0.476294		0.192299			T cells CD4 memory activated	0.173341	0.021164	-0.0696406	0.410562	-0.00282162	-0.00588952	1	-0.0789098	-0.0398698	0.115988	0.0259991	0.00295491	0.0406768	-0.259064	0.0274468	-0.0969039	0.123689	-0.316021	-0.0630501	-0.0119938	-0.0880025
0.130491	0.242432	0.0975394	0.0596571				0.457907		0.270303			T cells follicular helper	-0.121147	-0.0187312	0.143349	0.225609	-0.285909	-0.61057	-0.0789098	1	0.39913	0.452411	-0.265307	0.177874	-0.264534	-0.0316412	0.106896	-0.313846	0.172209	0.229749	0.00570424	-0.0620983	0.172018
0.148471	0.26232	0.170609	0.00512286				0.584509		0.041359			T cells regulatory (Tregs)	0.0671711	0.254175	0.0379899	0.154847	-0.331447	-0.323526	-0.0398698	0.39913	1	-0.0166551	0.181837	0.00139811	0.286328	-0.0567692	0.0912759	0.0267149	-0.187246	0.0554489	0.20437	-0.118136	0.0863428
0.241555	0.210976	0.0696906	0.175053				0.465659		0.187475			T cells gamma delta	0.0859879	-0.188592	0.0827111	-0.312868	0.147337	-0.341802	0.115988	0.452411	-0.0166551	1	-0.169964	0.128728	-0.257784	-0.163793	0.351864	-0.198307	0.540456	-0.256694	-0.00760886	-0.0506472	0.114593
0	0.212867	0.106722	0.102578				0.477846		0.136879			NK cells resting	0.0170172	0.306236	-0.347467	-0.216972	-0.186146	0.172134	0.0259991	-0.265307	0.181837	-0.169964	1	-0.644495	0.0469575	-0.0864439	0.00461914	0.492928	0.0972563	-0.186146	-0.429815	0.348936	0.162232
0.0434416	0.130836	0.0950335	0.0726031				0.583298		0.0754347			NK cells activated	-0.0811282	-0.0404315	0.529406	0.279663	0.291824	-0.272203	0.00295491	0.177874	0.00139811	0.128728	-0.644495	1	0.0514883	0.0318992	0.227144	-0.601959	0.152381	0.179773	0.482877	-0.111108	-0.0202461
0.178522	0.278555	0.0935194	0.0834741				0.41947		0.223969			Monocytes	0.174214	0.296062	-0.0547026	0.122134	-0.200135	0.0821621	0.0406768	-0.264534	0.286328	-0.257784	0.0469575	0.0514883	1	-0.0370341	-0.240402	0.110144	-0.388737	-0.200135	0.191341	-0.0915437	-0.0747129
0.221088	0.248429	0.0804388	0.122299				0.384833		0.153831			Macrophages M0	-0.0739634	0.121836	-0.044223	-0.324755	0.151951	-0.0241162	-0.259064	-0.0316412	-0.0567692	-0.163793	-0.0864439	0.0318992	-0.0370341	1	-0.186097	-0.359059	-0.035632	-0.00122541	-0.25356	0.221149	-0.208685
0.250356	0.33117	0.066905	0.0474414				0.665213		0.0881209			Macrophages M1	0.226972	-0.153307	0.447568	0.0801794	-0.245695	0.119485	0.0274468	0.106896	0.0912759	0.351864	0.00461914	0.227144	-0.240402	-0.186097	1	-0.438971	0.475473	-0.0661722	-0.043264	0.222168	0.408735
0.203737	0.412899	0.115204	0				0.337621		0.31862			Macrophages M2	-0.0858201	0.153307	-0.435749	-0.301682	-0.0539181	0.0153467	-0.0969039	-0.313846	0.0267149	-0.198307	0.492928	-0.601959	0.110144	-0.359059	-0.438971	1	-0.264817	-0.0882296	-0.151698	-0.0784723	-0.0712407
0.109299	0.380729	0.145949	0.014269				0.30674		0.51915			Dendritic cells resting	0.156432	-0.177478	0.170352	-0.299209	0.188904	-0.0442442	0.123689	0.172209	-0.187246	0.540456	0.0972563	0.152381	-0.388737	-0.035632	0.475473	-0.264817	1	-0.285909	-0.244997	0.215486	-0.134916
0.1933	0.292555	0.159374	0.0545841				0.515286		0.114045			Dendritic cells activated	-0.300845	-0.112731	0.213805	0.0774853	-0.0768176	-0.0300637	-0.316021	0.229749	0.0554489	-0.256694	-0.186146	0.179773	-0.200135	-0.00122541	-0.0661722	-0.0882296	-0.285909	1	0.128126	-0.0958286	0.0813589
0	0.2455	0.0906036	0.0674222				0.554268		0			Mast cells resting	0.142924	-0.254601	0.0450101	0.339939	0.147743	-0.170277	-0.0630501	0.00570424	0.20437	-0.00760886	-0.429815	0.482877	0.191341	-0.25356	-0.043264	-0.151698	-0.244997	0.128126	1	-0.535331	-0.203039
0.217288	0.291142	0.0729862	0.0578615				0.371532		0.218351			Mast cells activated	0.256507	0.199227	0.0660142	-0.105254	-0.0958286	0.0214309	-0.0119938	-0.0620983	-0.118136	-0.0506472	0.348936	-0.111108	-0.0915437	0.221149	0.222168	-0.0784723	0.215486	-0.0958286	-0.535331	1	0.400616
0.179189	0.272746	0.112174	0.0192554				0.472315		0.0861068			Neutrophils	0.0593837	-0.0242338	0.488181	0.175941	-0.157885	0.0198162	-0.0880025	0.172018	0.0863428	0.114593	0.162232	-0.0202461	-0.0747129	-0.208685	0.408735	-0.0712407	-0.134916	0.0813589	-0.203039	0.400616	1
0.381421	0.325205	0.0447161	0.0467441				0.595189		0.0801268
0.101113	0.245153	0.0501556	0.1164				0.585469		0.115448
0.245631	0.298645	0.0471203	0.0328429				0.611473		0.224777
0.159033	0.154508	0.0974588	0.0106831
0.319018	0.201761	0.0641673	0.0736547
0.121202	0.274992	0.156123	0.0535817
0.206192	0.18716	0.192154	0.0777417
0.225228	0.215239	0.103125	0.0348096
0.215102	0.301878	0.136748	0.0364792
0.0809045	0.195682	0.160808	0.0908039
	0.215532		0.0121249
	0.23155		0.0525236
	0.140167		0.146044
	0.289128		0
	0.31051		0.0593429
	0.106835		0.0473818
	0.277123		0.0955607
	0.35154		0.0490283
	0.175632		0.0174175
	0.233224		0.0282543
	0.379639		0.0517225
	0.264942		0.0512284
	0.310383		0.115246
	0.17639		0.120831
	0.170216		0.0624543
	0.290957		0.0334267
	0.290734		0.132684
	0.261134		0.0880454
	0.212692		0.184248
	0.314821		0.0391655
	0.38258		0
	0.33181		0
	0.265777		0.122581
	0.244859		0.0132457
	0.232774		0
	0.215228		0.0441575
	0.293596		0.0874017
	0.375093		0.0104793
	0.270197		0.0708623
	0.362123		0.0692947
	0.12017		0.0280715
	0.24712		0.0978772
	0.158256		0.110486
	0.187567		0.141669
	0.335897		0.0901849
	0.209368		0.125176
	0.325531		0.0706127
	0.215931		0.0740956
	0.310262		0.0553242
	0.306622		0.102433
	0.369103		0.0300785
	0.245183		0
	0.200565		0
	0.228574		0.151456
	0.223343		0.0371081
	0.252455		0.121876
	0.254295		0.170287
	0.206763		0.0513582
	0.254604		0.0534482
	0.142807		0.164889
	0.268471		0.0480441
	0.151999		0.083172
	0.296014		0.127657
	0.197455		0.115027

## Sheet: Figure 7
Patient ID	DFI	DFI.Censor	Survival	Surv.Censor	7-e	7-f	7-g	7-h
102	60	1	82	1	REST	REST	REST	ISA 4
105	157	1	157	1	REST	REST	REST	REST
106	384	1	386	1	REST	REST	REST	REST
201	103	1	476	1	REST	REST	ISA 3	ISA 4
202	62	1	115	1	ISA 1	ISA 2	REST	REST
203	297	1	373	1	REST	REST	ISA 3	REST
204	173	1	194	0	REST	REST	REST	REST
206	132	1	169	1	REST	REST	REST	REST
207	1091	1	1091	1	REST	REST	ISA 3	REST
209	60	1	60	1	REST	ISA 2	REST	ISA 4
210	117	1	220	1	ISA 1	REST	REST	REST
211	107	0	223	0	ISA 1	ISA 2	REST	REST
212	60	1	61	1	REST	REST	REST	ISA 4
214	67	1	128	1	REST	REST	REST	REST
215	160	1	161	1	REST	REST	REST	ISA 4
216	20	0	482	1	REST	REST	REST	REST
220	429	1	652	0	REST	REST	REST	REST
222	61	1	61	0	REST	ISA 2	REST	REST
224	345	0	345	0	REST	REST	REST	REST
225	138	1	217	1	REST	ISA 2	REST	REST
226	109	1	187	1	REST	REST	REST	REST
228	160	1	309	0	REST	REST	REST	REST
301	479	1	634	1	REST	REST	ISA 3	REST
303	43	0	1351	0	ISA 1	REST	REST	REST
305	55	1	102	0	REST	REST	REST	ISA 4
306	677	0	1025	0	REST	REST	REST	ISA 4
307	198	0	198	0	ISA 1	REST	REST	REST
309	62	1	144	1	REST	REST	REST	ISA 4
311	1092	0	1652	0	ISA 1	REST	ISA 3	REST
314	986	0	1110	0	REST	REST	REST	REST
317	104	0	116	0	ISA 1	REST	ISA 3	REST
318	190	1	240	1	REST	REST	ISA 3	REST
329	359	0	359	0	REST	REST	REST	REST
335	55	1	139	1	ISA 1	REST	ISA 3	REST
402	112	1	194	1	ISA 1	REST	REST	ISA 4
404	98	1	152	1	REST	ISA 2	REST	REST
405	157	1	167	1	REST	REST	REST	REST
406	136	1	202	1	REST	REST	REST	REST
410	111	1	247	1	REST	REST	REST	ISA 4
411	224	1	224	1	REST	REST	REST	REST
502	83	1	142	1	REST	REST	REST	REST
504	103	1	145	1	REST	REST	REST	ISA 4
505	225	1	261	1	ISA 1	REST	ISA 3	REST
506	14	0	14	0	REST	REST	REST	REST
509	240	1	255	1	REST	REST	REST	REST
510	371	1	706	1	REST	ISA 2	ISA 3	REST
511	210	1	753	0	REST	ISA 2	REST	REST
512	61	1	83	1	ISA 1	REST	REST	REST
513	160	1	160	1	REST	ISA 2	REST	REST
514	33	0	117	1	REST	ISA 2	REST	REST
515	57	1	657	0	REST	REST	REST	REST
516	103	1	504	1	ISA 1	ISA 2	REST	ISA 4
517	99	1	154	1	REST	REST	REST	ISA 4
518	12	0	248	0	REST	ISA 2	REST	REST
519	211	1	303	0	REST	REST	ISA 3	REST
522	158	1	220	1	REST	REST	ISA 3	REST
523	163	1	179	1	REST	REST	ISA 3	REST
524	101	0	450	0	ISA 1	REST	REST	REST
601	648	0	648	0	REST	REST	REST	REST
602	57	1	73	1	REST	REST	REST	ISA 4
603	217	1	303	1	REST	REST	ISA 3	REST
606	695	0	695	0	REST	REST	REST	ISA 4
607	101	1	233	1	REST	REST	REST	ISA 4
608	427	1	899	1	REST	REST	REST	ISA 4
613	56	1	91	1	REST	REST	REST	ISA 4
614	56	1	233	1	REST	REST	ISA 3	REST
615	1059	0	1448	0	REST	REST	REST	REST
616	315	1	320	1	ISA 1	REST	ISA 3	REST
618	14	0	15	1	REST	REST	REST	ISA 4
619	63	1	622	0	REST	REST	REST	REST
620	77	1	102	1	REST	REST	REST	REST
621	56	1	234	1	REST	REST	REST	ISA 4
625	991	0	1046	0	REST	REST	ISA 3	REST
630	150	1	268	1	REST	REST	REST	REST
631	56	1	94	1	REST	ISA 2	REST	REST
639	234	1	283	1	REST	REST	REST	REST
640	63	1	63	1	REST	REST	REST	ISA 4
642	710	1	773	1	REST	REST	ISA 3	REST
643	783	0	1124	0	REST	REST	REST	ISA 4
701	204	1	232	1	REST	REST	REST	REST
702	153	1	171	0	REST	REST	REST	REST
703	434	1	456	1	REST	REST	REST	ISA 4
704	445	1	674	0	ISA 1	REST	REST	REST
705	134	1	134	1	ISA 1	REST	REST	REST
706	284	1	284	1	REST	REST	REST	REST
709	322	1	332	1	REST	REST	ISA 3	ISA 4
710	180	1	207	0	REST	REST	REST	REST
712	104	1	133	1	REST	ISA 2	REST	ISA 4
713	214	1	253	1	REST	REST	ISA 3	REST
715	27	0	27	0	REST	ISA 2	ISA 3	REST
716	612	0	612	0	REST	REST	REST	ISA 4
717	105	1	148	1	REST	ISA 2	REST	REST
719	138	1	174	1	REST	REST	REST	ISA 4
720	60	1	282	1	REST	REST	REST	REST
721	65	0	65	0	REST	REST	REST	REST
722	36	1	37	1	REST	ISA 2	REST	REST
723	64	1	188	1	REST	REST	REST	REST
725	56	1	162	1	REST	REST	REST	ISA 4
729	697	0	1099	0	REST	REST	ISA 3	REST
732	541	0	702	0	REST	REST	REST	REST
733	98	1	153	1	REST	REST	REST	REST
803	266	1	295	1	REST	ISA 2	REST	REST
813	73	1	280	1	ISA 1	REST	REST	ISA 4
814	687	1	687	1	REST	REST	REST	REST
815	20	0	20	0	ISA 1	ISA 2	REST	REST
817	329	1	383	1	ISA 1	REST	REST	ISA 4
819	1109	0	1484	0	REST	ISA 2	REST	REST
904	270	1	273	0	REST	REST	REST	ISA 4
905	62	1	158	1	ISA 1	REST	REST	REST
907	98	1	104	1	ISA 1	ISA 2	REST	REST
1001	399	1	554	1	REST	REST	ISA 3	REST
1002	321	1	775	1	REST	REST	ISA 3	REST
1003	99	1	140	1	REST	REST	REST	REST
1004	1093	0	1535	0	REST	ISA 2	REST	REST
1005	25	0	25	0	REST	REST	REST	REST
1007	62	1	236	1	REST	REST	REST	ISA 4
1009	212	1	251	1	REST	REST	REST	ISA 4
1010	15	0	15	0	REST	REST	REST	REST
1011	158	1	172	1	REST	REST	REST	ISA 4
1012	97	1	97	1	REST	REST	REST	REST
1013	101	1	128	1	REST	ISA 2	REST	REST
1014	62	1	126	1	REST	REST	REST	REST
1015	55	1	110	1	REST	REST	ISA 3	REST
1016	255	1	285	1	REST	REST	REST	ISA 4
1022	126	1	178	1	REST	REST	REST	ISA 4
1023	607	1	607	0	REST	ISA 2	REST	REST
1024	92	1	98	1	ISA 1	ISA 2	REST	REST
1025	98	1	118	1	ISA 1	REST	REST	ISA 4
1101	496	1	607	1	ISA 1	REST	REST	REST
1103	70	1	75	1	REST	REST	REST	ISA 4
1104	74	1	75	1	REST	ISA 2	REST	ISA 4
1106	224	1	320	1	REST	REST	ISA 3	REST
1107	1009	0	1154	0	REST	REST	REST	REST
1401	103	0	251	1	REST	REST	ISA 3	REST
1405	27	0	27	0	REST	REST	ISA 3	REST
1407	55	1	113	0	ISA 1	REST	REST	REST
1409	55	1	88	0	REST	REST	REST	ISA 4
1410	62	1	151	1	ISA 1	REST	REST	ISA 4
1411	859	1	909	1	REST	REST	ISA 3	ISA 4
1412	60	1	100	1	ISA 1	REST	REST	ISA 4
1414	75	1	148	1	REST	ISA 2	REST	REST
1415	304	1	447	1	REST	REST	REST	REST
1417	200	1	200	1	REST	REST	ISA 3	REST
1419	504	1	850	1	REST	REST	REST	REST
1703	49	1	56	1	REST	REST	ISA 3	ISA 4
1704	32	0	415	1	ISA 1	REST	REST	REST
1707	104	0	104	0	REST	REST	REST	REST
1708	296	1	686	0	REST	ISA 2	REST	ISA 4
1709	441	1	493	1	REST	REST	ISA 3	REST
1710	291	1	291	0	ISA 1	REST	REST	REST
1712	462	1	566	0	REST	REST	REST	REST
1713	666	0	857	0	REST	REST	REST	REST
1803	417	1	417	1	ISA 1	REST	ISA 3	REST
1805	63	1	111	1	REST	REST	REST	ISA 4
1806	907	0	947	0	REST	REST	REST	REST
1902	284	1	378	1	REST	ISA 2	REST	REST
1903	207	1	245	1	ISA 1	REST	REST	REST
1904	163	1	163	1	ISA 1	ISA 2	REST	REST
1905	45	0	231	0	REST	REST	REST	ISA 4
1907	104	1	163	0	REST	REST	REST	ISA 4
1908	97	1	157	1	ISA 1	REST	REST	REST
1909	731	1	855	0	ISA 1	REST	ISA 3	REST
1916	205	1	206	0	ISA 1	REST	REST	REST
2003	156	1	166	1	REST	REST	REST	REST
2004	155	1	217	1	REST	REST	REST	REST
2006	264	1	269	1	ISA 1	ISA 2	REST	REST
2007	472	1	694	1	ISA 1	REST	REST	ISA 4
2009	84	1	151	0	REST	REST	REST	REST
2010	85	1	182	1	REST	ISA 2	REST	REST
2011	71	1	75	1	REST	REST	REST	ISA 4
2012	189	0	189	0	REST	REST	REST	REST
2202	167	1	167	1	ISA 1	REST	REST	ISA 4
2205	524	1	639	1	REST	REST	REST	ISA 4
2208	171	1	373	1	REST	REST	REST	REST
2215	62	0	159	0	REST	REST	ISA 3	REST
2303	1049	0	1479	0	ISA 1	REST	REST	REST
2304	210	0	210	0	REST	REST	REST	ISA 4
2306	84	1	198	0	REST	REST	REST	REST
2307	252	1	445	1	ISA 1	REST	ISA 3	REST
2308	333	1	413	1	ISA 1	ISA 2	REST	REST
2312	931	1	936	1	ISA 1	ISA 2	REST	REST
2316	86	1	190	1	REST	REST	ISA 3	REST
2317	459	1	459	1	ISA 1	REST	REST	REST
2318	198	1	203	1	REST	REST	REST	REST
2321	84	1	368	1	ISA 1	REST	ISA 3	REST
2322	630	0	685	0	REST	REST	REST	ISA 4

## Sheet: Figure 8
Patient ID	PFS	PFS.Censor	OSV	OSV.Censor	8-d	8-e	8-f
0A4HMC	377	0	377	0	1	1	0
0A4HX8	1750	1	3050	0	1	1	1
0A4HXS	2948	0	2948	0	0	0	0
0A4HY5	218	1	290	1	0	0	1
0A4I0Q	519	0	519	1	0	1	1
0A4I0W	683	0	683	0	0	1	1
0A4I3S	1844	0	1844	0	0	1	1
0A4I42	351	1	619	1	1	1	1
0A4I48	1616	0	1616	0	1	1	0
0A4I4M	708	0	708	0	1	1	0
0A4I4O	235	1	627	1	0	1	1
0A4I5B	619	0	619	0	1	1	0
0A4I65	1993	1	5840	0	1	1	1
0A4I6O	484	1	1906	1	0	1	1
0A4I8U	983	0	983	0	0	1	1
0A4I9K	2257	0	2257	0	1	1	1
PAKFVX	361	1	922	0	1	1	1
PAKXLD	578	1	2462	0	0	1	1
PAKZZK	452	1	1515	1	1	1	0
PALECC	384	1	754	1	1	1	1
PALHRL	4374	0	4374	0	1	1	1
PALKDP	3282	0	3282	0	1	1	1
PALKGN	2122	0	2122	0	1	1	0
PALWWX	2163	0	2163	0	1	1	0
PALZGU	1452	1	2882	1	1	1	0
PAMEKS	385	1	857	1	1	1	1
PAMHLF	1913	0	1913	0	0	1	0
PAMHYN	3900	0	3900	0	1	1	0
PAMJXS	3184	1	3862	1	1	1	1
PAMLKS	71	1	180	1	1	1	1
PAMRHD	39	1	74	1	1	1	1
PAMTCM	3002	0	3002	0	0	1	1
PAMYYJ	128	1	271	1	0	0	1
PANGPE	833	1	3378	0	1	1	1
PANGRW	3378	0	3378	0	0	1	1
PANMIG	513	1	776	1	0	1	1
PANPUM	46	1	295	1	0	1	1
PANSEN	2256	0	2256	0	0	1	1
PANVJJ	3095	0	3095	0	0	1	0
PANXSC	366	1	1217	0	1	1	0
PANZHX	812	1	1323	0	0	1	0
PANZZJ	1538	0	1538	0	0	1	0
PAPIJR	1719	0	1719	0	1	1	0
PAPKWD	192	1	422	1	1	1	1
PAPWWC	1933	1	2520	0	1	1	1
PAPXGT	2526	0	2526	0	1	1	0
PARBGW	286	0	286	0	1	1	1
PARDAX	105	1	679	1	1	1	1
PARFTG	53	1	653	1	1	1	1
PARGTM	2610	0	2610	0	1	1	1
PARJXU	811	1	1631	1	0	1	1
PARKAF	56	1	1061	1	1	1	1
PASEBY	42	1	2049	0	1	1	1
PASEFS	2112	0	2112	0	0	0	1
PASFCV	2062	0	2062	0	0	1	0
PASNZV	1747	0	1747	0	1	1	0
PASRNE	512	1	1707	0	1	1	1
PASSLM	1865	0	1865	0	1	1	1
PASUUH	1625	0	1625	0	1	1	0
PASYUK	1870	0	1870	0	0	0	0
PATAWV	1702	0	1702	0	0	0	0
PATEEM	961	1	1451	0	0	1	1
PATJVI	1575	0	1575	0	1	1	0
PATKSS	63	1	758	1	0	1	1
PATMIF	1580	0	1580	0	1	1	0
PATMPU	498	1	1579	1	1	1	1
PATMXR	68	1	386	1	1	0	1
PATPBS	1468	0	1468	0	1	1	1
PAUBIT	1029	0	1029	0	0	1	1
PAUTWB	598	1	687	0	1	1	0
PAUTYB	527	1	537	1	1	1	0
PAUUML	672	0	672	0	0	1	1
PAUVUL	237	1	347	1	1	1	1
PAUXPZ	419	1	606	1	1	1	1
PAUYTT	579	0	579	0	0	1	1
PAVALD	551	0	551	0	1	1	1
PAVCLP	511	0	511	0	1	1	0
PAVDTY	369	0	369	0	1	1	0
PAVECB	476	0	476	0	0	1	1

## Sheet: Figure 6
	Group	CD20	CD204	CD3	CD45RA	FOXP3	Iba1	MUM 1	ABCA3	IL31RA	BATF	CFP	TIFAB	CARD11	CCR2	VWA5A	CASP12	IKZF1	NCF1	PDCD1LG2	ITGAL	SLA	CCR5	GIMAP6	TLR7	VSIG4	FGD2	C3AR1	CLEC12A	C1QB	CD53	DLA-DQA1	DLA-DQB1	CCR1	ZNF467
712	PP	1	1	2	2	1	1	1	-1.45119	-0.925172	-0.814394	-0.857699	-1.13684	-0.966967	-1.27901	-1.5263	-1.08235	-1.2224	-1.55698	-0.946423	-0.873384	-1.07429	-1.55629	-1.82048	-1.58965	-1.13724	-0.557477	-1.38825	-1.46447	-1.84745	-1.40523	-1.85635	-1.74687	-1.83846	0.718934
704	PP	2	2	1	3	1	2	1	-1.50279	-1.17139	-1.64646	-0.946652	-0.792713	-0.3303	-0.559565	-0.43911	-1.21458	-1.24799	-0.991294	-0.96232	-0.967158	-1.11966	-1.05448	-1.35139	-0.920298	-1.8608	-1.06177	-1.23694	-1.29311	-1.35178	-1.67921	-1.32756	-1.11001	-0.304387	0.809009
1012	PP	1	1	1	2	1	1	1	-1.72223	-0.989859	-1.31362	-0.744211	-1.21291	-0.312468	-0.460418	-0.334336	-1.0609	-1.15088	-1.16113	-0.970709	-0.892345	-0.984643	-1.6159	-1.86358	-1.4215	-1.80973	-1.25324	-1.80412	-1.16681	-1.85747	-2.0263	-1.12076	-1.09209	-1.18136	-0.438888
608	PP	1	2	1	1	1	1	1	-1.22246	-1.09227	-1.587	-1.21688	-1.11171	-0.990668	-0.96416	-1.3397	-1.08827	-0.762671	-1.18706	-0.952559	-0.792382	-1.21776	-1.38457	-1.34549	-1.22904	-1.74512	-1.47111	-1.293	-1.23321	-1.75977	-1.54713	-1.76229	-2.17104	-0.357279	-1.35307
1022	PP	1	2	1	1	1	1	1	-0.624955	-0.796857	-1.05384	-1.50433	-1.13303	-0.761468	-1.20073	-1.58988	-1.45725	-1.07615	-1.08397	-0.698593	-0.77342	-0.672023	-0.986517	-1.44078	-1.28447	-1.22028	-1.22297	-1.47334	-1.15886	-1.81673	-1.90047	-1.68426	-2.01827	-1.64425	-1.05681
1411	PP	2	1	3	3	2	1	2	-0.641648	-0.850744	-0.481621	-0.95787	-0.108768	-0.509722	-1.0286	-1.40268	-1.11958	-0.880896	-1.22869	-0.707234	-0.780945	-1.05626	-1.09883	-1.24575	-1.54287	-2.00061	-1.20089	-1.64358	-1.66794	-1.78094	-1.82079	-1.7673	-1.85442	-1.71691	-1.1411
102	PP	1	1	1	1	1	1	1	-0.383245	-0.901637	-0.349753	-0.906798	-1.03038	-0.259923	-1.15258	-0.24793	-0.958486	-0.875511	-1.1255	-0.692764	-0.797732	-0.986555	-0.896337	-0.966994	-1.1012	-2.13687	-1.69582	-1.67351	-1.51145	-1.8111	-1.84297	-2.16577	-1.67244	0.907896	-0.533762
719	PP	1	1	1	2	1	1	1	0.461195	-0.375591	-1.31631	-0.988383	-0.474721	-0.733593	-0.990884	-1.19138	-1.28146	-1.28838	-0.922162	-0.83717	-0.769078	-1.09305	-0.80448	-1.27053	-1.23326	-1.41633	-1.18336	-1.31669	-0.853257	-2.00443	-1.24184	-1.8898	-2.17375	-0.0368497	-0.297513
1009	PP	1	1	2	2	1	1	1	-0.817257	-0.0698514	-0.372546	-0.125878	0.43673	-1.05343	-0.930476	-0.797515	-1.23205	-0.881014	-0.640993	-0.715797	-0.703921	-0.280771	-1.19417	-1.22732	-0.849492	-0.586781	-0.87923	-0.707571	-0.980214	-0.0488896	-0.980363	-1.42647	-1.00554	-2.1003	-1.6185
1410	PP	1	1	1	1	1	1	1	-0.836792	-0.772191	1.30933	-0.561755	-0.790731	-0.901316	-1.3237	-1.71716	-1.20875	-1.21271	-1.15766	-1.21024	-1.17684	-1.21013	-1.42378	-0.609321	-1.51222	-1.22276	-1.05931	-1.39196	-1.12801	-0.826626	-2.0321	-1.61328	-1.13162	-2.33819	-1.52798
311	FP	3	3	2	3	1	2	3	3.22064	3.15289	2.72743	3.62998	2.04857	3.71976	4.25103	2.67289	3.24203	3.50897	3.35475	3.08366	3.76595	3.91553	3.58261	2.98068	1.5388	2.25294	2.70744	2.40923	2.27694	1.74395	2.7868	2.13222	1.9673	0.686014	1.05325
625	FP	2	3	3	3	1	2	3	4.18899	5.03933	2.20396	1.92852	1.69762	3.88043	2.80655	3.3453	2.40332	3.56035	3.62271	3.22326	3.22084	3.29494	2.43291	3.08287	3.08793	1.33677	1.99942	2.03914	2.22785	1.75247	2.62111	2.51424	2.52163	0.722385	0.592056
207	FP	1	3	2	3	3	exclude	2	0.163796	-0.633312	0.587148	-0.470533	-0.278307	1.68812	1.21581	0.136415	1.97362	0.887614	1.29155	0.654783	0.854323	1.307	1.41626	1.02377	1.92867	0.74568	1.33029	1.97608	2.16474	1.4807	1.32954	1.75022	1.46832	0.505938	0.757345
1405	FP	3	3	3	3	1	3	3	0.216517	1.14538	1.66483	0.812987	1.76308	-0.131641	0.882111	1.10499	1.08598	1.14251	1.16601	1.55932	1.51794	0.747252	1.65972	1.55931	2.59848	1.82052	1.10392	1.46484	1.69638	0.464271	1.43727	0.980357	0.70989	1.09321	-0.150138
522	FP	2	2	3	3	2	2	3	1.16968	0.924667	1.5353	0.702975	1.12175	0.384568	0.337816	1.27473	2.32675	0.849541	1.3118	2.1059	1.11457	1.29593	0.778891	1.34762	0.439893	0.599357	0.736508	0.674638	0.727051	1.10283	1.09857	0.796023	1.41515	0.729734	-0.296739
2321	FP	1	3	3	3	1	2	3	1.54274	1.08638	1.5182	2.203	1.47099	0.611984	0.250424	1.34607	1.68346	0.919401	1.97702	0.96832	0.766445	0.93544	0.980378	0.498364	0.754463	1.01262	1.28736	0.899163	1.25991	1.64953	1.00748	1.15661	0.750188	-0.0730236	-0.661234
1106	FP	2	2	2	3	1	2	2	2.95932	1.73955	0.647324	1.47929	1.62735	0.791275	0.135832	2.06352	1.42809	1.34505	1.97243	2.05461	2.69487	2.58559	1.70818	1.17503	0.127659	1.39996	1.41476	0.65103	1.22363	1.27569	1.78386	2.34517	1.77933	0.55294	1.98495
523	FP	1	3	3	3	1	3	1	2.95334	2.27337	2.68776	2.3191	1.45258	0.988673	0.955816	2.46983	1.534	1.77656	1.92407	2.18146	1.36985	1.83823	1.24068	1.87751	2.20696	1.51275	1.51583	1.17594	2.14156	2.28314	2.01507	2.45063	2.24596	-0.154675	0.513033
1909	FP	2	2	3	3	1	2	3	1.91518	1.05621	1.91669	1.75756	2.61689	1.258	1.70712	2.27521	2.00051	1.57817	1.87237	1.47427	1.78894	2.04269	2.09049	1.43976	1.48633	0.769636	1.82025	1.13479	1.79772	1.07427	1.67295	1.85256	1.83503	1.05416	-0.829382
	p-values
CD20	0.01847
CD204	0.000267
CD3	0.001
CD45RA	0.000552
FOXP3	0.239
Iba1	0.000113
MUM1	0.00031

## Sheet: Figure 9
	PFS	PFS.Censor	OSV	OSV.Censor	9-d	9-e	9-f
0A4HMC	377	0	377	0	1	1	0
0A4HX8	1750	1	3050	0	1	1	1
0A4HXS	2948	0	2948	0	0	0	0
0A4I0W	683	0	683	0	0	1	1
0A4I3S	1844	0	1844	0	0	1	1
0A4I42	351	1	619	1	1	1	1
0A4I4M	708	0	708	0	1	1	0
0A4I4O	235	1	627	1	0	1	1
0A4I5B	619	0	619	0	1	1	0
0A4I65	1993	1	5840	0	1	1	1
0A4I6O	484	1	1906	1	0	1	1
0A4I8U	983	0	983	0	0	1	1
0A4I9K	2257	0	2257	0	1	1	1
PAKFVX	361	1	922	0	1	1	1
PAKXLD	578	1	2462	0	0	1	1
PAKZZK	452	1	1515	1	1	1	0
PALECC	384	1	754	1	1	1	1
PALKDP	3282	0	3282	0	1	1	1
PALKGN	2122	0	2122	0	1	1	0
PALZGU	1452	1	2882	1	1	1	0
PAMHLF	1913	0	1913	0	0	1	0
PAMHYN	3900	0	3900	0	1	1	0
PAMJXS	3184	1	3862	1	1	1	1
PAMTCM	3002	0	3002	0	0	1	1
PANGPE	833	1	3378	0	1	1	1
PANGRW	3378	0	3378	0	0	1	1
PANSEN	2256	0	2256	0	0	1	1
PANVJJ	3095	0	3095	0	0	1	0
PANXSC	366	1	1217	0	1	1	0
PANZZJ	1538	0	1538	0	0	1	0
PAPIJR	1719	0	1719	0	1	1	0
PAPKWD	192	1	422	1	1	1	1
PAPWWC	1933	1	2520	0	1	1	1
PAPXGT	2526	0	2526	0	1	1	0
PARFTG	53	1	653	1	1	1	1
PARGTM	2610	0	2610	0	1	1	1
PARKAF	56	1	1061	1	1	1	1
PASEBY	42	1	2049	0	1	1	0
PASEFS	2112	0	2112	0	0	0	1
PASFCV	2062	0	2062	0	0	1	0
PASNZV	1747	0	1747	0	1	1	0
PASRNE	512	1	1707	0	1	1	1
PASUUH	1625	0	1625	0	1	1	0
PASYUK	1870	0	1870	0	0	0	0
PATAWV	1702	0	1702	0	0	0	0
PATEEM	961	1	1451	0	0	1	1
PATKSS	63	1	758	1	0	1	1
PATMIF	1580	0	1580	0	1	1	0
PATMPU	498	1	1579	1	1	1	1
PATPBS	1468	0	1468	0	1	1	1
PAUBIT	1029	0	1029	0	0	1	0
PAUTWB	598	1	687	0	1	1	0
PAUTYB	527	1	537	1	1	1	0
PAUUML	672	0	672	0	0	1	1
PAUYTT	579	0	579	0	0	1	1
PAVALD	551	0	551	0	1	1	1
PAVCLP	511	0	511	0	1	1	0
PAVDTY	369	0	369	0	0	1	0
PAVECB	476	0	476	0	0	1	1

## Sheet: Figure S3
	PFS	PFS Censor	OSV	OSV Censor	S3-b	S3-c	s3-e	s3-f
0A4HMC	377	0	377	0	FP	FP	FP	FP
0A4HX8	1750	1	3050	0	PP	PP	PP	PP
0A4HXS	2948	0	2948	0	FP	FP	FP	FP
0A4I0W	683	0	683	0	PP	PP	PP	PP
0A4I3S	1844	0	1844	0	PP	PP	PP	PP
0A4I42	351	1	619	1	PP	PP	PP	PP
0A4I4M	708	0	708	0	FP	FP	FP	FP
0A4I4O	235	1	627	1	PP	PP	PP	PP
0A4I5B	619	0	619	0	FP	FP	FP	FP
0A4I65	1993	1	5840	0	PP	PP	PP	PP
0A4I6O	484	1	1906	1	PP	PP	PP	PP
0A4I8U	983	0	983	0	PP	PP	PP	PP
0A4I9K	2257	0	2257	0	PP	PP	PP	PP
PAKFVX	361	1	922	0	PP	PP	PP	PP
PAKXLD	578	1	2462	0	PP	PP	PP	PP
PAKZZK	452	1	1515	1	FP	FP	FP	FP
PALECC	384	1	754	1	PP	PP	PP	PP
PALKDP	3282	0	3282	0	PP	PP	PP	PP
PALKGN	2122	0	2122	0	FP	FP	FP	FP
PALZGU	1452	1	2882	1	FP	FP	FP	FP
PAMHLF	1913	0	1913	0	PP	PP	PP	PP
PAMHYN	3900	0	3900	0	FP	FP	FP	FP
PAMJXS	3184	1	3862	1	PP	PP	PP	PP
PAMTCM	3002	0	3002	0	PP	PP	PP	PP
PANGPE	833	1	3378	0	PP	PP	PP	PP
PANGRW	3378	0	3378	0	PP	PP	PP	PP
PANSEN	2256	0	2256	0	PP	PP	PP	PP
PANVJJ	3095	0	3095	0	PP	PP	PP	PP
PANXSC	366	1	1217	0	FP	FP	FP	FP
PANZZJ	1538	0	1538	0	FP	FP	FP	FP
PAPIJR	1719	0	1719	0	FP	FP	FP	FP
PAPKWD	192	1	422	1	PP	PP	PP	PP
PAPWWC	1933	1	2520	0	PP	PP	PP	PP
PAPXGT	2526	0	2526	0	FP	FP	FP	FP
PARFTG	53	1	653	1	FP	FP	FP	FP
PARGTM	2610	0	2610	0	PP	PP	PP	PP
PARKAF	56	1	1061	1	PP	PP	PP	PP
PASEBY	42	1	2049	0	FP	FP	FP	FP
PASEFS	2112	0	2112	0	PP	PP	PP	PP
PASFCV	2062	0	2062	0	FP	FP	FP	FP
PASNZV	1747	0	1747	0	FP	FP	FP	FP
PASRNE	512	1	1707	0	FP	FP	FP	FP
PASUUH	1625	0	1625	0	FP	FP	FP	FP
PASYUK	1870	0	1870	0	FP	FP	FP	FP
PATAWV	1702	0	1702	0	PP	PP	PP	PP
PATEEM	961	1	1451	0	PP	PP	PP	PP
PATKSS	63	1	758	1	PP	PP	PP	PP
PATMIF	1580	0	1580	0	FP	FP	FP	FP
PATMPU	498	1	1579	1	PP	PP	PP	PP
PATPBS	1468	0	1468	0	PP	PP	PP	PP
PAUBIT	1029	0	1029	0	FP	FP	PP	FP
PAUTWB	598	1	687	0	FP	FP	FP	FP
PAUTYB	527	1	537	1	FP	FP	FP	FP
PAUUML	672	0	672	0	PP	PP	PP	PP
PAUYTT	579	0	579	0	PP	PP	PP	PP
PAVALD	551	0	551	0	PP	PP	PP	PP
PAVCLP	511	0	511	0	FP	FP	FP	FP
PAVDTY	369	0	369	0	FP	FP	FP	FP
PAVECB	476	0	476	0	PP	PP	PP	PP

## Sheet: Figure S4
	PFS	PFS Censor	Survival	Surv.censor	S4-b	S4-c	s4-e	s4-f
0A4HY5	218	1	290	1	PP	PP	PP	PP
0A4I0Q	519	0	519	1	PP	PP	PP	PP
0A4I48	1616	0	1616	0	FP	FP	FP	FP
PALHRL	4374	0	4374	0	PP	PP	PP	PP
PALWWX	2163	0	2163	0	FP	FP	PP	PP
PAMEKS	385	1	857	1	PP	PP	PP	PP
PAMLKS	71	1	180	1	PP	PP	PP	PP
PAMRHD	39	1	74	1	PP	PP	PP	PP
PAMYYJ	128	1	271	1	PP	PP	PP	PP
PANMIG	513	1	776	1	PP	PP	PP	PP
PANPUM	46	1	295	1	PP	PP	PP	PP
PANZHX	812	1	1323	0	FP	FP	FP	FP
PARBGW	286	0	286	0	FP	FP	FP	FP
PARDAX	105	1	679	1	PP	PP	PP	PP
PARJXU	811	1	1631	1	PP	PP	PP	PP
PASSLM	1865	0	1865	0	PP	PP	PP	PP
PATJVI	1575	0	1575	0	FP	FP	FP	FP
PATMXR	68	1	386	1	PP	PP	PP	PP
PAUVUL	237	1	347	1	PP	PP	PP	PP
PAUXPZ	419	1	606	1	PP	PP	PP	PP

[truncated: 8 more sheets: Figure S6, Figure S7, Figure S8, Figure S9, Figure S10, Figure S11, Figure S12, Figure S1]
