# Supplementary material for: Transcriptional profiling of canine osteosarcoma identifies prognostic gene expression signatures with translational value for humans
Source: Commun Biol. 2023 Aug 17;6:856. doi: 10.1038/s42003-023-05208-z (PMC10435536; doi:10.1038/s42003-023-05208-z)
Supplement: Supplementary file 5 — Supplementary Data 2 [file 42003_2023_5208_MOESM5_ESM.xlsx]

## Sheet: Gene Signature
GS-1	GS-2	DOG Only
ABCA3	ADAMTS4	DLA-DQA1
BATF	ADM	DLA-DQB1
C1QB	ADM5
C3AR1	ADRA2A
CARD11	AIF1
CASP12	ANKRD22
CCR1	AOAH
CCR2	APOC1
CCR5	ARHGAP15
CD53	ARSI
CFP	ATP2A3
CLEC12A	BCO2
FGD2	BGLAP
GIMAP6	BIN2
IKZF1	BMPER
IL31RA	BST2
ITGAL	C1QA
NCF1	C1QB
PDCD1LG2	C1QC
SLA	C3AR1
TIFAB	CA12
TLR7	CA9
VSIG4	CAPN6
VWA5A	CARD11
ZNF467	CASP12
	CASP4
	CASS4
	CCL5
	CCR2
	CD2
	CD226
	CD247
	CD37
	CD3E
	CD48
	CD53
	CD5L
	CLEC12A
	CLEC2D
	CLEC5A
	CMPK2
	COL9A1
	COL9A2
	CORO1A
	CRISPLD2
	CRYBA4
	CST7
	CTSS
	CXCR6
	CYBB
	CYSLTR1
	DAPP1
	DDX60
	DOCK2
	DRD1
	ETV7
	EVI2B
	FAM155B
	FCHO1
	FCMR
	FERMT3
	FGR
	FRZB
	FZD9
	GBP6
	GFPT2
	GIMAP2
	GIMAP4
	GIMAP6
	GIMAP7
	GIMAP8
	GPR34
	HAPLN1
	HERC5
	HPSE
	HS3ST1
	IDO1
	IFIH1
	IFIT2
	IFIT3
	IGSF6
	IKZF1
	IKZF3
	IL18
	IL2RB
	IL2RG
	IL7R
	ISG20
	ITGAL
	ITGAX
	ITK
	JCHAIN
	JPH1
	KCNJ8
	KLRG1
	KYNU
	LAT
	LGR6
	LY86
	LYZ
	MFAP4
	MOXD1
	MX1
	MX2
	MYH11
	MYO1F
	MYO1G
	NFAM1
	NGEF
	NMNAT3
	NR4A1
	NR4A2
	NUP210
	OAS1
	OASL
	PADI2
	PARVG
	PDCD1LG2
	PIK3AP1
	PKDCC
	PPP1R1B
	PSMB8
	PSMB9
	PTPRC
	PTPRO
	RAP1GAP2
	RASAL3
	RGS18
	RSAD2
	S100P
	SAMSN1
	SELL
	SERPINB10
	SIRPB2
	SLA
	SLA2
	SLAMF7
	SLAMF8
	SLC25A48
	SOX9
	SPIC
	SPN
	TAGAP
	TBC1D10C
	TFEC
	TIMD4
	TMEM144
	TNFAIP8L2
	TRABD2A
	TRIM22
	VSIG4
	VWA5A
	VWF
	WIF1
	XAF1
	ZBP1

## Sheet: GO GS-1 Canine
GO biological process complete	Canis lupus familiaris - REFLIST (20652)	upload_1 (22)	upload_1 (expected)	upload_1 (over/under)	upload_1 (fold Enrichment)	upload_1 (raw P-value)	upload_1 (FDR)
regulation of immune system process (GO:0002682)	407	9	0.43	+	20.76	1.77e-10	1.69e-06
immune response (GO:0006955)	441	8	0.47	+	17.03	1.06e-08	3.37e-05
immune system process (GO:0002376)	649	9	0.69	+	13.02	1.02e-08	4.9e-05
cell surface receptor signaling pathway (GO:0007166)	933	9	0.99	+	9.06	2.28e-07	0.000436
positive regulation of immune system process (GO:0002684)	249	6	0.27	+	22.62	1.94e-07	0.000464
defense response (GO:0006952)	393	6	0.42	+	14.33	2.73e-06	0.00372
response to external stimulus (GO:0009605)	649	7	0.69	+	10.12	3.4e-06	0.00407
regulation of response to stimulus (GO:0048583)	1249	9	1.33	+	6.76	2.61e-06	0.00416
regulation of immune response (GO:0050776)	250	5	0.27	+	18.77	5.76e-06	0.00613
inflammatory response (GO:0006954)	137	4	0.15	+	27.41	1.29e-05	0.0123
response to chemokine (GO:1990868)	50	3	0.05	+	56.32	2.11e-05	0.0144
biological regulation (GO:0065007)	7515	18	8.01	+	2.25	1.7e-05	0.0147
chemokine-mediated signaling pathway (GO:0070098)	48	3	0.05	+	58.67	1.87e-05	0.0149
cellular response to chemokine (GO:1990869)	50	3	0.05	+	56.32	2.11e-05	0.0155
regulation of monocyte chemotaxis (GO:0090025)	7	2	0.01	+	> 100	2.64e-05	0.0158
positive regulation of monocyte chemotaxis (GO:0090026)	7	2	0.01	+	> 100	2.64e-05	0.0168
regulation of biological process (GO:0050789)	6904	17	7.35	+	2.31	3.24e-05	0.0182
cytokine-mediated signaling pathway (GO:0019221)	178	4	0.19	+	21.09	3.57e-05	0.0189
response to stimulus (GO:0050896)	4097	13	4.36	+	2.98	5.93e-05	0.0298
cellular response to cytokine stimulus (GO:0071345)	206	4	0.22	+	18.23	6.27e-05	0.03
positive regulation of cytosolic calcium ion concentration (GO:0007204)	74	3	0.08	+	38.06	6.73e-05	0.0307
signal transduction (GO:0007165)	2926	11	3.12	+	3.53	7.12e-05	0.0309
response to cytokine (GO:0034097)	225	4	0.24	+	16.69	8.81e-05	0.0312
locomotion (GO:0040011)	223	4	0.24	+	16.84	8.51e-05	0.0313
taxis (GO:0042330)	219	4	0.23	+	17.15	7.94e-05	0.0316
regulation of cellular process (GO:0050794)	6488	16	6.91	+	2.31	8.28e-05	0.0317
chemotaxis (GO:0006935)	218	4	0.23	+	17.22	7.8e-05	0.0324
regulation of leukocyte cell-cell adhesion (GO:1903037)	84	3	0.09	+	33.53	9.78e-05	0.0334
negative regulation of T cell proliferation (GO:0042130)	14	2	0.01	+	> 100	0.000105	0.0347
signaling (GO:0023052)	3098	11	3.3	+	3.33	0.000121	0.0374
regulation of T cell activation (GO:0050863)	90	3	0.1	+	31.29	0.00012	0.0382
cell communication (GO:0007154)	3124	11	3.33	+	3.31	0.000131	0.0392
immune response-regulating signaling pathway (GO:0002764)	102	3	0.11	+	27.61	0.000173	0.0487
regulation of cell-cell adhesion (GO:0022407)	102	3	0.11	+	27.61	0.000173	0.0501

## Sheet: GO GS-1 Human
GO biological process complete	Homo sapiens - REFLIST (20589)	upload_1 (26)	upload_1 (expected)	upload_1 (over/under)	upload_1 (fold Enrichment)	upload_1 (raw P-value)	upload_1 (FDR)
cellular defense response (GO:0006968)	51	3	0.06	+	46.58	3.79e-05	0.0312
defense response to other organism (GO:0098542)	1068	8	1.35	+	5.93	3.52e-05	0.0306
regulation of cytokine production (GO:0001817)	742	7	0.94	+	7.47	2.83e-05	0.0261
mononuclear cell migration (GO:0071674)	114	4	0.14	+	27.79	1.27e-05	0.0133
biological process involved in interspecies interaction between organisms (GO:0044419)	1602	10	2.02	+	4.94	1.34e-05	0.0132
regulation of immune effector process (GO:0002697)	386	6	0.49	+	12.31	7.24e-06	0.00811
response to biotic stimulus (GO:0009607)	1478	10	1.87	+	5.36	6.59e-06	0.00795
dendritic cell migration (GO:0036336)	25	3	0.03	+	95.03	4.56e-06	0.00715
response to other organism (GO:0051707)	1429	10	1.8	+	5.54	4.88e-06	0.00696
response to external biotic stimulus (GO:0043207)	1432	10	1.81	+	5.53	4.97e-06	0.0065
inflammatory response (GO:0006954)	540	7	0.68	+	10.27	3.62e-06	0.0063
positive regulation of immune system process (GO:0002684)	967	9	1.22	+	7.37	1.67e-06	0.00375
dendritic cell chemotaxis (GO:0002407)	18	3	0.02	+	> 100	1.71e-06	0.00335
regulation of immune response (GO:0050776)	935	9	1.18	+	7.62	1.27e-06	0.00331
response to external stimulus (GO:0009605)	2469	14	3.12	+	4.49	2.97e-07	0.000932
regulation of immune system process (GO:0002682)	1520	12	1.92	+	6.25	9.45e-08	0.000371
immune response (GO:0006955)	1621	13	2.05	+	6.35	1.74e-08	9.07e-05
defense response (GO:0006952)	1478	13	1.87	+	6.97	5.71e-09	4.48e-05
immune system process (GO:0002376)	2429	16	3.07	+	5.22	2.31e-09	3.62e-05

## Sheet: GS-2 Canine
GO biological process complete	Canis lupus familiaris - REFLIST (20652)	upload_1 (149)	upload_1 (expected)	upload_1 (over/under)	upload_1 (fold Enrichment)	upload_1 (raw P-value)	upload_1 (FDR)
immune system process (GO:0002376)	649	37	4.68	+	7.9	1.09e-22	1.04e-18
regulation of immune system process (GO:0002682)	407	26	2.94	+	8.85	3.38e-17	1.62e-13
defense response (GO:0006952)	393	23	2.84	+	8.11	1.64e-14	5.23e-11
immune response (GO:0006955)	441	23	3.18	+	7.23	1.75e-13	4.18e-10
response to external stimulus (GO:0009605)	649	27	4.68	+	5.77	2.24e-13	4.28e-10
defense response to other organism (GO:0098542)	282	18	2.03	+	8.85	3.49e-12	5.56e-09
response to external biotic stimulus (GO:0043207)	334	19	2.41	+	7.88	6.03e-12	6.41e-09
positive regulation of immune system process (GO:0002684)	249	17	1.8	+	9.46	5.1e-12	6.97e-09
response to other organism (GO:0051707)	334	19	2.41	+	7.88	6.03e-12	7.21e-09
response to biotic stimulus (GO:0009607)	342	19	2.47	+	7.7	9e-12	8.61e-09
regulation of response to stimulus (GO:0048583)	1249	34	9.01	+	3.77	1.6e-11	1.28e-08
biological process involved in interspecies interaction between organisms (GO:0044419)	353	19	2.55	+	7.46	1.54e-11	1.34e-08
defense response to virus (GO:0051607)	48	9	0.35	+	25.99	1.15e-10	7.87e-08
defense response to symbiont (GO:0140546)	48	9	0.35	+	25.99	1.15e-10	8.47e-08
response to stimulus (GO:0050896)	4097	63	29.56	+	2.13	3.6e-10	2.29e-07
response to virus (GO:0009615)	56	9	0.4	+	22.28	4.39e-10	2.63e-07
regulation of immune response (GO:0050776)	250	15	1.8	+	8.32	5.59e-10	3.15e-07
regulation of response to external stimulus (GO:0032101)	212	13	1.53	+	8.5	6.42e-09	3.41e-06
regulation of leukocyte activation (GO:0002694)	147	11	1.06	+	10.37	1.33e-08	6.71e-06
positive regulation of immune response (GO:0050778)	151	11	1.09	+	10.1	1.75e-08	8.35e-06
regulation of cell activation (GO:0050865)	154	11	1.11	+	9.9	2.13e-08	9.7e-06
innate immune response (GO:0045087)	195	12	1.41	+	8.53	2.41e-08	1.05e-05
response to stress (GO:0006950)	1118	27	8.07	+	3.35	3.37e-08	1.4e-05
cell activation (GO:0001775)	132	10	0.95	+	10.5	5.54e-08	2.12e-05
positive regulation of response to stimulus (GO:0048584)	584	19	4.21	+	4.51	5.41e-08	2.15e-05
regulation of defense response (GO:0031347)	117	9	0.84	+	10.66	2.3e-07	8.45e-05
cellular response to cytokine stimulus (GO:0071345)	206	11	1.49	+	7.4	3.8e-07	0.000135
regulation of lymphocyte activation (GO:0051249)	129	9	0.93	+	9.67	5.14e-07	0.000176
response to cytokine (GO:0034097)	225	11	1.62	+	6.78	8.93e-07	0.000294
cell surface receptor signaling pathway (GO:0007166)	933	22	6.73	+	3.27	1.09e-06	0.000348
regulation of multicellular organismal process (GO:0051239)	516	16	3.72	+	4.3	1.22e-06	0.000375
regulation of response to biotic stimulus (GO:0002831)	50	6	0.36	+	16.63	2.06e-06	0.000615
T cell activation (GO:0042110)	54	6	0.39	+	15.4	3.19e-06	0.000924
lymphocyte activation (GO:0046649)	85	7	0.61	+	11.41	3.37e-06	0.000948
positive regulation of response to external stimulus (GO:0032103)	89	7	0.64	+	10.9	4.54e-06	0.00124
biological regulation (GO:0065007)	7515	81	54.22	+	1.49	5.92e-06	0.00157
regulation of biological process (GO:0050789)	6904	76	49.81	+	1.53	7.26e-06	0.00188
regulation of cell-cell adhesion (GO:0022407)	102	7	0.74	+	9.51	1.09e-05	0.00274
negative regulation of leukocyte activation (GO:0002695)	43	5	0.31	+	16.12	1.74e-05	0.00428
leukocyte activation (GO:0045321)	111	7	0.8	+	8.74	1.87e-05	0.00447
cellular response to organic substance (GO:0071310)	580	15	4.18	+	3.58	2.25e-05	0.00524
negative regulation of cell activation (GO:0050866)	46	5	0.33	+	15.07	2.4e-05	0.00547
negative regulation of immune system process (GO:0002683)	84	6	0.61	+	9.9	3.78e-05	0.00786
regulation of molecular function (GO:0065009)	1080	21	7.79	+	2.7	3.56e-05	0.00793
regulation of leukocyte cell-cell adhesion (GO:1903037)	84	6	0.61	+	9.9	3.78e-05	0.00804
cellular response to chemical stimulus (GO:0070887)	758	17	5.47	+	3.11	3.77e-05	0.0082
positive regulation of multicellular organismal process (GO:0051240)	226	9	1.63	+	5.52	4.44e-05	0.00903
regulation of hydrolase activity (GO:0051336)	408	12	2.94	+	4.08	4.6e-05	0.00917
cytokine-mediated signaling pathway (GO:0019221)	178	8	1.28	+	6.23	5.16e-05	0.0101
regulation of T cell activation (GO:0050863)	90	6	0.65	+	9.24	5.52e-05	0.0106
regulation of viral life cycle (GO:1903900)	28	4	0.2	+	19.8	5.7e-05	0.0107
positive regulation of response to biotic stimulus (GO:0002833)	29	4	0.21	+	19.12	6.52e-05	0.012
regulation of viral process (GO:0050792)	30	4	0.22	+	18.48	7.42e-05	0.0134
regulation of B cell differentiation (GO:0045577)	11	3	0.08	+	37.8	7.7e-05	0.0136
activation of immune response (GO:0002253)	97	6	0.7	+	8.57	8.31e-05	0.0144
response to organic substance (GO:0010033)	731	16	5.27	+	3.03	8.56e-05	0.0146
Unclassified (UNCLASSIFIED)	6622	27	47.78	-	0.57	9.7e-05	0.016
biological_process (GO:0008150)	14030	122	101.22	+	1.21	9.7e-05	0.0163
response to corticotropin-releasing hormone (GO:0043435)	2	2	0.01	+	> 100	0.000102	0.0163
cellular response to corticotropin-releasing hormone stimulus (GO:0071376)	2	2	0.01	+	> 100	0.000102	0.0166
NAD biosynthetic process (GO:0009435)	13	3	0.09	+	31.99	0.000126	0.0197
regulation of response to stress (GO:0080134)	262	9	1.89	+	4.76	0.000135	0.0208
regulation of cell adhesion (GO:0030155)	154	7	1.11	+	6.3	0.000143	0.0217
positive regulation of interferon-gamma production (GO:0032729)	14	3	0.1	+	29.7	0.000156	0.0234
negative regulation of lymphocyte activation (GO:0051250)	38	4	0.27	+	14.59	0.000183	0.0265
platelet activation (GO:0030168)	15	3	0.11	+	27.72	0.000191	0.0265
cell-substrate adhesion (GO:0031589)	71	5	0.51	+	9.76	0.000182	0.0268
nicotinamide nucleotide biosynthetic process (GO:0019359)	15	3	0.11	+	27.72	0.000191	0.0269
pyridine nucleotide biosynthetic process (GO:0019363)	15	3	0.11	+	27.72	0.000191	0.0273
regulation of body fluid levels (GO:0050878)	74	5	0.53	+	9.37	0.00022	0.0301
cellular response to interferon-alpha (GO:0035457)	3	2	0.02	+	92.4	0.000229	0.0309
positive regulation of biological process (GO:0048518)	1810	27	13.06	+	2.07	0.000234	0.0311
regulation of catalytic activity (GO:0050790)	896	17	6.46	+	2.63	0.000277	0.0345
regulation of inflammatory response (GO:0050727)	77	5	0.56	+	9	0.000264	0.0346
pyridine-containing compound biosynthetic process (GO:0072525)	17	3	0.12	+	24.46	0.000275	0.0347
regulation of viral genome replication (GO:0045069)	17	3	0.12	+	24.46	0.000275	0.0351
negative regulation of viral genome replication (GO:0045071)	17	3	0.12	+	24.46	0.000275	0.0356
cell chemotaxis (GO:0060326)	80	5	0.58	+	8.66	0.000314	0.0385
negative regulation of viral process (GO:0048525)	18	3	0.13	+	23.1	0.000325	0.0394
regulation of signal transduction (GO:0009966)	916	17	6.61	+	2.57	0.000357	0.0422
cell migration (GO:0016477)	299	9	2.16	+	4.17	0.000354	0.0423
negative regulation of defense response (GO:0031348)	46	4	0.33	+	12.05	0.000375	0.0438
regulation of interferon-gamma production (GO:0032649)	19	3	0.14	+	21.88	0.000381	0.0439
signal transduction (GO:0007165)	2926	37	21.11	+	1.75	0.000391	0.0445
tryptophan catabolic process to kynurenine (GO:0019441)	4	2	0.03	+	69.3	0.000406	0.0457
regulation of multicellular organismal development (GO:2000026)	243	8	1.75	+	4.56	0.000421	0.0469

## Sheet: GO GS-2 Human
GO biological process complete	Homo sapiens - REFLIST (20589)	upload_1 (160)	upload_1 (expected)	upload_1 (over/under)	upload_1 (fold Enrichment)	upload_1 (raw P-value)	upload_1 (FDR)
immune system process (GO:0002376)	2429	77	18.88	+	4.08	9.65e-30	1.51e-25
defense response (GO:0006952)	1478	59	11.49	+	5.14	7.18e-27	5.63e-23
immune response (GO:0006955)	1621	57	12.6	+	4.52	3.58e-23	1.87e-19
regulation of immune system process (GO:0002682)	1520	52	11.81	+	4.4	1.87e-20	7.31e-17
defense response to other organism (GO:0098542)	1068	44	8.3	+	5.3	3.61e-20	1.13e-16
response to external biotic stimulus (GO:0043207)	1432	49	11.13	+	4.4	3.31e-19	7.41e-16
response to other organism (GO:0051707)	1429	49	11.1	+	4.41	3.03e-19	7.93e-16
response to biotic stimulus (GO:0009607)	1478	49	11.49	+	4.27	1.2e-18	2.35e-15
cell activation (GO:0001775)	700	35	5.44	+	6.43	1.46e-18	2.54e-15
response to stimulus (GO:0050896)	8209	117	63.79	+	1.83	1.55e-17	2.43e-14
biological process involved in interspecies interaction between organisms (GO:0044419)	1602	49	12.45	+	3.94	3.08e-17	3.71e-14
response to external stimulus (GO:0009605)	2469	61	19.19	+	3.18	2.65e-17	3.78e-14
leukocyte activation (GO:0045321)	581	31	4.52	+	6.87	3.01e-17	3.93e-14
innate immune response (GO:0045087)	832	36	6.47	+	5.57	4.01e-17	4.49e-14
lymphocyte activation (GO:0046649)	465	28	3.61	+	7.75	6.11e-17	6.39e-14
regulation of immune response (GO:0050776)	935	35	7.27	+	4.82	8.72e-15	8.54e-12
response to stress (GO:0006950)	3466	68	26.93	+	2.52	2.17e-14	2e-11
regulation of response to stimulus (GO:0048583)	4034	73	31.35	+	2.33	8.48e-14	7.38e-11
positive regulation of immune system process (GO:0002684)	967	34	7.51	+	4.52	1.32e-13	1.09e-10
T cell activation (GO:0042110)	300	20	2.33	+	8.58	3.8e-13	2.98e-10
regulation of leukocyte activation (GO:0002694)	684	28	5.32	+	5.27	7.53e-13	5.63e-10
regulation of lymphocyte activation (GO:0051249)	591	26	4.59	+	5.66	1.12e-12	7.97e-10
regulation of cell activation (GO:0050865)	741	28	5.76	+	4.86	4.93e-12	3.36e-09
defense response to symbiont (GO:0140546)	254	17	1.97	+	8.61	2.3e-11	1.38e-08
regulation of T cell activation (GO:0050863)	377	20	2.93	+	6.83	2.22e-11	1.39e-08
defense response to virus (GO:0051607)	253	17	1.97	+	8.65	2.16e-11	1.41e-08
response to virus (GO:0009615)	357	19	2.77	+	6.85	6.88e-11	4e-08
cell surface receptor signaling pathway (GO:0007166)	2174	46	16.89	+	2.72	1.71e-10	9.6e-08
positive regulation of cytokine production (GO:0001819)	481	21	3.74	+	5.62	2.31e-10	1.25e-07
positive regulation of immune response (GO:0050778)	590	23	4.58	+	5.02	2.67e-10	1.39e-07
inflammatory response (GO:0006954)	540	22	4.2	+	5.24	3.01e-10	1.52e-07
signal transduction (GO:0007165)	4887	74	37.98	+	1.95	4.15e-10	2.03e-07
regulation of cytokine production (GO:0001817)	742	25	5.77	+	4.34	8.18e-10	3.89e-07
regulation of leukocyte cell-cell adhesion (GO:1903037)	369	18	2.87	+	6.28	8.82e-10	4.07e-07
regulation of cell-cell adhesion (GO:0022407)	484	20	3.76	+	5.32	1.63e-09	7.29e-07
negative regulation of immune system process (GO:0002683)	434	19	3.37	+	5.63	1.7e-09	7.39e-07
regulation of T cell proliferation (GO:0042129)	186	13	1.45	+	8.99	3.41e-09	1.44e-06
signaling (GO:0023052)	5231	75	40.65	+	1.84	3.84e-09	1.58e-06
cell communication (GO:0007154)	5342	76	41.51	+	1.83	3.93e-09	1.58e-06
regulation of leukocyte proliferation (GO:0070663)	271	15	2.11	+	7.12	4.6e-09	1.8e-06
regulation of lymphocyte proliferation (GO:0050670)	242	14	1.88	+	7.44	8.89e-09	3.4e-06
cellular response to stimulus (GO:0051716)	6569	86	51.05	+	1.68	9.3e-09	3.47e-06
regulation of response to external stimulus (GO:0032101)	973	27	7.56	+	3.57	9.86e-09	3.59e-06
regulation of mononuclear cell proliferation (GO:0032944)	246	14	1.91	+	7.32	1.09e-08	3.88e-06
regulation of cell adhesion (GO:0030155)	789	24	6.13	+	3.91	1.31e-08	4.56e-06
positive regulation of T cell activation (GO:0050870)	253	14	1.97	+	7.12	1.54e-08	5.25e-06
positive regulation of T cell proliferation (GO:0042102)	108	10	0.84	+	11.91	1.75e-08	5.86e-06
response to cytokine (GO:0034097)	808	24	6.28	+	3.82	2.05e-08	6.69e-06
positive regulation of gene expression (GO:0010628)	1151	29	8.94	+	3.24	2.14e-08	6.7e-06
negative regulation of viral genome replication (GO:0045071)	57	8	0.44	+	18.06	2.12e-08	6.78e-06
activation of immune response (GO:0002253)	356	16	2.77	+	5.78	2.47e-08	7.58e-06
positive regulation of leukocyte cell-cell adhesion (GO:1903039)	276	14	2.14	+	6.53	4.47e-08	1.35e-05
positive regulation of cell-cell adhesion (GO:0022409)	324	15	2.52	+	5.96	4.71e-08	1.39e-05
lymphocyte differentiation (GO:0030098)	280	14	2.18	+	6.43	5.32e-08	1.55e-05
positive regulation of multicellular organismal process (GO:0051240)	1515	33	11.77	+	2.8	6.22e-08	1.77e-05
regulation of multicellular organismal process (GO:0051239)	2750	47	21.37	+	2.2	9.46e-08	2.65e-05
alpha-beta T cell activation (GO:0046631)	98	9	0.76	+	11.82	9.9e-08	2.72e-05
positive regulation of biological process (GO:0048518)	6304	81	48.99	+	1.65	1.04e-07	2.81e-05
positive regulation of response to stimulus (GO:0048584)	2223	41	17.28	+	2.37	1.1e-07	2.88e-05
positive regulation of leukocyte proliferation (GO:0070665)	168	11	1.31	+	8.43	1.09e-07	2.89e-05
positive regulation of alpha-beta T cell proliferation (GO:0046641)	29	6	0.23	+	26.62	1.37e-07	3.53e-05
immune effector process (GO:0002252)	470	17	3.65	+	4.65	1.92e-07	4.71e-05
positive regulation of leukocyte activation (GO:0002696)	469	17	3.64	+	4.66	1.87e-07	4.72e-05
cellular defense response (GO:0006968)	51	7	0.4	+	17.66	1.92e-07	4.77e-05
regulation of inflammatory response (GO:0050727)	372	15	2.89	+	5.19	2.72e-07	6.57e-05
positive regulation of cell activation (GO:0050867)	486	17	3.78	+	4.5	3.06e-07	7.26e-05
positive regulation of lymphocyte proliferation (GO:0050671)	148	10	1.15	+	8.69	3.15e-07	7.36e-05
positive regulation of cell adhesion (GO:0045785)	488	17	3.79	+	4.48	3.23e-07	7.46e-05
mononuclear cell differentiation (GO:1903131)	326	14	2.53	+	5.53	3.3e-07	7.49e-05
positive regulation of mononuclear cell proliferation (GO:0032946)	151	10	1.17	+	8.52	3.77e-07	8.45e-05
negative regulation of leukocyte activation (GO:0002695)	194	11	1.51	+	7.3	4.45e-07	9.84e-05
regulation of biological process (GO:0050789)	11806	122	91.75	+	1.33	4.57e-07	9.95e-05
regulation of viral genome replication (GO:0045069)	87	8	0.68	+	11.83	5.13e-07	0.00011
regulation of defense response (GO:0031347)	642	19	4.99	+	3.81	7.31e-07	0.000155
negative regulation of viral process (GO:0048525)	95	8	0.74	+	10.84	9.83e-07	0.000206
cellular process (GO:0009987)	15044	142	116.91	+	1.21	1.01e-06	0.000209
T cell differentiation (GO:0030217)	169	10	1.31	+	7.61	1.03e-06	0.00021
response to organic substance (GO:0010033)	2704	44	21.01	+	2.09	1.1e-06	0.000219
regulation of signal transduction (GO:0009966)	2989	47	23.23	+	2.02	1.1e-06	0.00022
response to interferon-alpha (GO:0035455)	23	5	0.18	+	27.97	1.24e-06	0.000242
negative regulation of cell activation (GO:0050866)	216	11	1.68	+	6.55	1.25e-06	0.000243
regulation of leukocyte differentiation (GO:1902105)	316	13	2.46	+	5.29	1.41e-06	0.00027
positive regulation of alpha-beta T cell activation (GO:0046635)	73	7	0.57	+	12.34	2.05e-06	0.000386
regulation of viral life cycle (GO:1903900)	142	9	1.1	+	8.16	2.09e-06	0.000389
regulation of alpha-beta T cell proliferation (GO:0046640)	48	6	0.37	+	16.09	2.5e-06	0.000462
negative regulation of response to stimulus (GO:0048585)	1620	31	12.59	+	2.46	2.64e-06	0.000482
biological regulation (GO:0065007)	12544	125	97.48	+	1.28	2.75e-06	0.000495
B cell activation (GO:0042113)	191	10	1.48	+	6.74	3.04e-06	0.000541
immune response-regulating signaling pathway (GO:0002764)	397	14	3.09	+	4.54	3.25e-06	0.000572
leukocyte differentiation (GO:0002521)	400	14	3.11	+	4.5	3.54e-06	0.000616
positive regulation of cell migration (GO:0030335)	532	16	4.13	+	3.87	4.74e-06	0.000818
alpha-beta T cell proliferation (GO:0046633)	14	4	0.11	+	36.77	5.16e-06	0.00088
leukocyte cell-cell adhesion (GO:0007159)	56	6	0.44	+	13.79	6e-06	0.00101
positive regulation of lymphocyte activation (GO:0051251)	421	14	3.27	+	4.28	6.29e-06	0.00104
regulation of signaling (GO:0023051)	3381	49	26.27	+	1.86	6.21e-06	0.00104
regulation of viral process (GO:0050792)	164	9	1.27	+	7.06	6.6e-06	0.00108
cell adhesion (GO:0007155)	969	22	7.53	+	2.92	6.95e-06	0.00111
regulation of B cell differentiation (GO:0045577)	33	5	0.26	+	19.5	7.06e-06	0.00112
regulation of lymphocyte differentiation (GO:0045619)	210	10	1.63	+	6.13	6.91e-06	0.00112
regulation of mononuclear cell migration (GO:0071675)	125	8	0.97	+	8.24	7.26e-06	0.00114
response to bacterium (GO:0009617)	754	19	5.86	+	3.24	7.4e-06	0.00115
regulation of cellular process (GO:0050794)	11187	114	86.94	+	1.31	8.68e-06	0.00132
positive regulation of cell motility (GO:2000147)	558	16	4.34	+	3.69	8.56e-06	0.00132
positive regulation of T cell migration (GO:2000406)	35	5	0.27	+	18.38	9.36e-06	0.00141
T cell differentiation in thymus (GO:0033077)	63	6	0.49	+	12.26	1.16e-05	0.00174
regulation of cell migration (GO:0030334)	929	21	7.22	+	2.91	1.22e-05	0.00179
positive regulation of locomotion (GO:0040017)	574	16	4.46	+	3.59	1.21e-05	0.00179
regulation of cell communication (GO:0010646)	3369	48	26.18	+	1.83	1.28e-05	0.00186
cellular response to cytokine stimulus (GO:0071345)	714	18	5.55	+	3.24	1.3e-05	0.00187
natural killer cell activation (GO:0030101)	66	6	0.51	+	11.7	1.51e-05	0.00215
membrane raft distribution (GO:0031580)	6	3	0.05	+	64.34	1.6e-05	0.00226
regulation of hemopoiesis (GO:1903706)	398	13	3.09	+	4.2	1.64e-05	0.0023
positive regulation of tumor necrosis factor production (GO:0032760)	101	7	0.78	+	8.92	1.66e-05	0.0023
adaptive immune response (GO:0002250)	659	17	5.12	+	3.32	1.72e-05	0.00234
thymic T cell selection (GO:0045061)	19	4	0.15	+	27.09	1.7e-05	0.00234
regulation of locomotion (GO:0040012)	1034	22	8.04	+	2.74	1.89e-05	0.00255
regulation of lymphocyte migration (GO:2000401)	69	6	0.54	+	11.19	1.93e-05	0.00259
gamma-delta T cell activation (GO:0046629)	20	4	0.16	+	25.74	2.07e-05	0.00276
positive regulation of tumor necrosis factor superfamily cytokine production (GO:1903557)	105	7	0.82	+	8.58	2.12e-05	0.00279
T cell selection (GO:0045058)	43	5	0.33	+	14.96	2.49e-05	0.0032
interleukin-27-mediated signaling pathway (GO:0070106)	7	3	0.05	+	55.15	2.53e-05	0.0032
T cell proliferation (GO:0042098)	72	6	0.56	+	10.72	2.45e-05	0.0032
membrane raft localization (GO:0051665)	7	3	0.05	+	55.15	2.53e-05	0.00322
positive regulation of lymphocyte migration (GO:2000403)	43	5	0.33	+	14.96	2.49e-05	0.00323
regulation of apoptotic process (GO:0042981)	1468	27	11.41	+	2.37	2.61e-05	0.00327
regulation of cell motility (GO:2000145)	989	21	7.69	+	2.73	3.06e-05	0.00381
leukocyte mediated immunity (GO:0002443)	310	11	2.41	+	4.57	3.58e-05	0.00443
regulation of programmed cell death (GO:0043067)	1498	27	11.64	+	2.32	3.7e-05	0.00453
lymphocyte mediated immunity (GO:0002449)	257	10	2	+	5.01	3.82e-05	0.00464
regulation of alpha-beta T cell activation (GO:0046634)	116	7	0.9	+	7.77	3.96e-05	0.00478
positive regulation of antigen receptor-mediated signaling pathway (GO:0050857)	24	4	0.19	+	21.45	4.2e-05	0.00503
defense response to Gram-positive bacterium (GO:0050830)	119	7	0.92	+	7.57	4.65e-05	0.00548
regulation of T cell migration (GO:2000404)	49	5	0.38	+	13.13	4.61e-05	0.00548
negative regulation of lymphocyte activation (GO:0051250)	164	8	1.27	+	6.28	4.95e-05	0.00579
positive regulation of cell population proliferation (GO:0008284)	949	20	7.37	+	2.71	5.32e-05	0.00618
regulation of immune effector process (GO:0002697)	386	12	3	+	4	5.61e-05	0.00646
lymphocyte proliferation (GO:0046651)	123	7	0.96	+	7.32	5.71e-05	0.00653
negative regulation of response to external stimulus (GO:0032102)	391	12	3.04	+	3.95	6.33e-05	0.00719
hemopoiesis (GO:0030097)	660	16	5.13	+	3.12	6.38e-05	0.0072
mononuclear cell proliferation (GO:0032943)	127	7	0.99	+	7.09	6.96e-05	0.0078
regulation of multicellular organismal development (GO:2000026)	1383	25	10.75	+	2.33	7.13e-05	0.00793
regulation of cell death (GO:0010941)	1654	28	12.85	+	2.18	7.77e-05	0.00858
cellular response to organic substance (GO:0071310)	2026	32	15.74	+	2.03	8.25e-05	0.00904
immune response-activating signal transduction (GO:0002757)	283	10	2.2	+	4.55	8.44e-05	0.00913
immune response-activating cell surface receptor signaling pathway (GO:0002429)	283	10	2.2	+	4.55	8.44e-05	0.00919
B cell differentiation (GO:0030183)	132	7	1.03	+	6.82	8.83e-05	0.00949
response to chemical (GO:0042221)	4060	52	31.55	+	1.65	9.29e-05	0.00991
synapse pruning (GO:0098883)	11	3	0.09	+	35.09	9.59e-05	0.00996
positive thymic T cell selection (GO:0045059)	11	3	0.09	+	35.09	9.59e-05	0.01
positive T cell selection (GO:0043368)	30	4	0.23	+	17.16	9.89e-05	0.0101
negative thymic T cell selection (GO:0045060)	11	3	0.09	+	35.09	9.59e-05	0.0101
response to amphetamine (GO:0001975)	30	4	0.23	+	17.16	9.89e-05	0.0102
regulation of cell-cell adhesion mediated by integrin (GO:0033632)	11	3	0.09	+	35.09	9.59e-05	0.0102
leukocyte mediated cytotoxicity (GO:0001909)	59	5	0.46	+	10.91	0.00011	0.0112
regulation of monocyte chemotaxis (GO:0090025)	31	4	0.24	+	16.6	0.000112	0.0113
positive regulation of cell communication (GO:0010647)	1696	28	13.18	+	2.12	0.000119	0.0117
regulation of hematopoietic stem cell migration (GO:2000471)	2	2	0.02	+	> 100	0.000119	0.0118
interleukin-7-mediated signaling pathway (GO:0038111)	2	2	0.02	+	> 100	0.000119	0.0119
positive regulation of hematopoietic stem cell migration (GO:2000473)	2	2	0.02	+	> 100	0.000119	0.0119
negative T cell selection (GO:0043383)	12	3	0.09	+	32.17	0.000124	0.0121
negative regulation of immune response (GO:0050777)	188	8	1.46	+	5.48	0.000126	0.0121
positive regulation of signaling (GO:0023056)	1701	28	13.22	+	2.12	0.000125	0.0121
cellular response to interferon-alpha (GO:0035457)	12	3	0.09	+	32.17	0.000124	0.0121
positive regulation of signal transduction (GO:0009967)	1528	26	11.87	+	2.19	0.000134	0.0128
CD4-positive, alpha-beta T cell activation (GO:0035710)	62	5	0.48	+	10.38	0.000138	0.0131
regulation of type 2 immune response (GO:0002828)	33	4	0.26	+	15.6	0.000142	0.0133
natural killer cell mediated cytotoxicity (GO:0042267)	33	4	0.26	+	15.6	0.000142	0.0134
regulation of response to biotic stimulus (GO:0002831)	364	11	2.83	+	3.89	0.000147	0.0137
hematopoietic or lymphoid organ development (GO:0048534)	710	16	5.52	+	2.9	0.000147	0.0137
cell-substrate adhesion (GO:0031589)	194	8	1.51	+	5.31	0.000156	0.0144
regulation of antigen receptor-mediated signaling pathway (GO:0050854)	64	5	0.5	+	10.05	0.00016	0.0144
leukocyte proliferation (GO:0070661)	145	7	1.13	+	6.21	0.000157	0.0144
T cell migration (GO:0072678)	34	4	0.26	+	15.14	0.000159	0.0145
regulation of interleukin-2 production (GO:0032663)	64	5	0.5	+	10.05	0.00016	0.0145
leukocyte migration (GO:0050900)	250	9	1.94	+	4.63	0.000167	0.015
natural killer cell mediated immunity (GO:0002228)	35	4	0.27	+	14.71	0.000178	0.0158
regulation of adaptive immune response (GO:0002819)	198	8	1.54	+	5.2	0.000179	0.0159
regulation of phagocytosis (GO:0050764)	105	6	0.82	+	7.35	0.000191	0.0168
cell junction disassembly (GO:0150146)	14	3	0.11	+	27.57	0.000194	0.0169
defense response to bacterium (GO:0042742)	376	11	2.92	+	3.76	0.000194	0.017
positive regulation of interleukin-2 production (GO:0032743)	36	4	0.28	+	14.3	0.000198	0.0171
immune response-regulating cell surface receptor signaling pathway (GO:0002768)	315	10	2.45	+	4.09	0.0002	0.0172
chemotaxis (GO:0006935)	518	13	4.03	+	3.23	0.000228	0.0195
regulation of cell population proliferation (GO:0042127)	1674	27	13.01	+	2.08	0.000233	0.0199
taxis (GO:0042330)	520	13	4.04	+	3.22	0.000236	0.02
positive regulation of response to external stimulus (GO:0032103)	455	12	3.54	+	3.39	0.000255	0.0214
cell migration (GO:0016477)	903	18	7.02	+	2.57	0.000254	0.0214
bone regeneration (GO:1990523)	3	2	0.02	+	85.79	0.000266	0.0221
membrane raft polarization (GO:0001766)	3	2	0.02	+	85.79	0.000266	0.0222
cell chemotaxis (GO:0060326)	211	8	1.64	+	4.88	0.000274	0.0226
mononuclear cell migration (GO:0071674)	114	6	0.89	+	6.77	0.000295	0.0242
immune system development (GO:0002520)	757	16	5.88	+	2.72	0.0003	0.0245
regulation of catalytic activity (GO:0050790)	2373	34	18.44	+	1.84	0.000308	0.025
regulation of response to cytokine stimulus (GO:0060759)	163	7	1.27	+	5.53	0.000317	0.0255
regulation of tumor necrosis factor production (GO:0032680)	163	7	1.27	+	5.53	0.000317	0.0256
locomotion (GO:0040011)	539	13	4.19	+	3.1	0.000332	0.0266
positive regulation of phagocytosis (GO:0050766)	76	5	0.59	+	8.47	0.00035	0.0277
positive regulation of mononuclear cell migration (GO:0071677)	76	5	0.59	+	8.47	0.00035	0.0279
positive regulation of vasculature development (GO:1904018)	167	7	1.3	+	5.39	0.000366	0.0287
positive regulation of angiogenesis (GO:0045766)	167	7	1.3	+	5.39	0.000366	0.0288
regulation of interferon-gamma production (GO:0032649)	119	6	0.92	+	6.49	0.00037	0.0289
regulation of tumor necrosis factor superfamily cytokine production (GO:1903555)	168	7	1.31	+	5.36	0.000379	0.0294
regulation of T cell apoptotic process (GO:0070232)	43	4	0.33	+	11.97	0.000386	0.0295
regulation of B cell activation (GO:0050864)	223	8	1.73	+	4.62	0.000394	0.0297
cellular extravasation (GO:0045123)	43	4	0.33	+	11.97	0.000386	0.0297
positive regulation of CD4-positive, alpha-beta T cell activation (GO:2000516)	43	4	0.33	+	11.97	0.000386	0.0298
positive regulation of interferon-gamma production (GO:0032729)	78	5	0.61	+	8.25	0.000394	0.0298
regulation of hydrolase activity (GO:0051336)	1020	19	7.93	+	2.4	0.000393	0.03
positive regulation of type 2 immune response (GO:0002830)	18	3	0.14	+	21.45	0.000404	0.0302
negative regulation of macrophage activation (GO:0043031)	18	3	0.14	+	21.45	0.000404	0.0303
lymphocyte migration (GO:0072676)	79	5	0.61	+	8.14	0.000417	0.031
response to amine (GO:0014075)	44	4	0.34	+	11.7	0.000421	0.0311
negative regulation of immune effector process (GO:0002698)	123	6	0.96	+	6.28	0.00044	0.0322
positive regulation of phosphatidylinositol 3-kinase signaling (GO:0014068)	80	5	0.62	+	8.04	0.000441	0.0322
positive regulation of cellular process (GO:0048522)	5670	64	44.06	+	1.45	0.000439	0.0324
second-messenger-mediated signaling (GO:0019932)	231	8	1.8	+	4.46	0.000496	0.036
regulation of leukocyte migration (GO:0002685)	232	8	1.8	+	4.44	0.00051	0.0368
biological_process (GO:0008150)	17864	152	138.82	+	1.09	0.000527	0.0377
Unclassified (UNCLASSIFIED)	2725	8	21.18	-	0.38	0.000527	0.0379
regulation of T cell differentiation (GO:0045580)	179	7	1.39	+	5.03	0.000551	0.0392
regulation of leukocyte chemotaxis (GO:0002688)	129	6	1	+	5.99	0.000564	0.0398
cell killing (GO:0001906)	129	6	1	+	5.99	0.000564	0.04
negative regulation of defense response (GO:0031348)	236	8	1.83	+	4.36	0.00057	0.0401
cytokine-mediated signaling pathway (GO:0019221)	366	10	2.84	+	3.52	0.00064	0.0448
regulation of leukocyte mediated immunity (GO:0002703)	241	8	1.87	+	4.27	0.000652	0.0454
regulation of molecular function (GO:0065009)	3094	40	24.04	+	1.66	0.000674	0.0467
negative regulation of cellular process (GO:0048523)	4732	55	36.77	+	1.5	0.0007	0.0484
regulation of T cell mediated immunity (GO:0002709)	89	5	0.69	+	7.23	0.000711	0.0485
response to corticotropin-releasing hormone (GO:0043435)	5	2	0.04	+	51.47	0.000731	0.0486
cellular amine metabolic process (GO:0044106)	89	5	0.69	+	7.23	0.000711	0.0487
adrenomedullin receptor signaling pathway (GO:1990410)	5	2	0.04	+	51.47	0.000731	0.0488
cellular biogenic amine metabolic process (GO:0006576)	89	5	0.69	+	7.23	0.000711	0.0489
cellular response to interleukin-2 (GO:0071352)	5	2	0.04	+	51.47	0.000731	0.049
cellular response to corticotropin-releasing hormone stimulus (GO:0071376)	5	2	0.04	+	51.47	0.000731	0.0492
interleukin-2-mediated signaling pathway (GO:0038110)	5	2	0.04	+	51.47	0.000731	0.0494
negative regulation of biological process (GO:0048519)	5314	60	41.3	+	1.45	0.00075	0.0496
tryptophan catabolic process to kynurenine (GO:0019441)	5	2	0.04	+	51.47	0.000731	0.0496

## Sheet: IPA Analysis All Datasets
© 2000-2022 QIAGEN. All rights reserved.
Ingenuity Canonical Pathways	-log(B-H p-value)	Ratio	Molecules
Phagosome Formation	11.6	0.0297	ADGRE1,C3AR1,CCR2,CCR5,CCR7,CD209,CXCR6,FCGR1A,GPR34,GPR65,ITGAL,ITGB2,LCK,MRC1,MSR1,P2RY13,PLD4,PTAFR,TLR7,TLR8,XCR1
Neutrophil Extracellular Trap Signaling Pathway	8.88	0.035	C1QA,C1QB,C1QC,CCL5,CCR5,CD209,CYBB,ITGAL,ITGB2,LAIR1,LCK,NCF1,NLRP3,TLR7,TLR8
Role of Pattern Recognition Receptors in Recognition of Bacteria and Viruses	8.02	0.0641	C1QA,C1QB,C1QC,C3AR1,CCL5,NLRP3,TLR7,TLR8,TNFSF13B,TNFSF8
Pathogen Induced Cytokine Storm Signaling Pathway	6.59	0.032	CCL5,CCR5,CD163,GZMB,HLA-DRB1,NLRP3,SRGN,TLR7,TLR8,TNFSF13B,TNFSF8,ZBP1
Multiple Sclerosis Signaling Pathway	5.39	0.0388	C1QA,C1QB,C1QC,HLA-DRB1,NLRP3,TLR7,TLR8,TNFSF13B,TNFSF8
Complement System	5.14	0.132	C1QA,C1QB,C1QC,C3AR1,ITGB2
S100 Family Signaling Pathway	5.05	0.018	ADGRE1,C3AR1,CCR2,CCR5,CCR7,CXCR6,CYBB,FCGR1A,GPR34,GPR65,NCF1,P2RY13,PTAFR,XCR1
FAK Signaling	5.05	0.0153	ADGRE1,C3AR1,CCR2,CCR5,CCR7,CD3E,CD3G,CXCR6,GPR34,GPR65,ITGAL,ITGB2,LCK,P2RY13,PTAFR,XCR1
Th2 Pathway	4.97	0.0511	CCR5,CD3E,CD3G,CXCR6,HLA-DRB1,IKZF1,ITGB2
Crosstalk between Dendritic Cells and Natural Killer Cells	4.78	0.0652	CCR7,CD209,HLA-DRB1,ITGAL,TLR7,TREM2
Th1 and Th2 Activation Pathway	4.37	0.0405	CCR5,CD3E,CD3G,CXCR6,HLA-DRB1,IKZF1,ITGB2
G-Protein Coupled Receptor Signaling	4.06	0.0168	ADGRE1,C3AR1,CCR2,CCR5,CCR7,CXCR6,GPR34,GPR65,P2RY13,PTAFR,RGS18,XCR1
Breast Cancer Regulation by Stathmin1	4.05	0.0184	ADGRE1,C3AR1,CCR2,CCR5,CCR7,CXCR6,GPR34,GPR65,P2RY13,PTAFR,XCR1
CREB Signaling in Neurons	3.96	0.0179	ADGRE1,C3AR1,CCR2,CCR5,CCR7,CXCR6,GPR34,GPR65,P2RY13,PTAFR,XCR1
Neuroinflammation Signaling Pathway	3.59	0.0241	CCL5,CYBB,HLA-DRB1,NCF1,NLRP3,TLR7,TLR8,TREM2
CTLA4 Signaling in Cytotoxic T Lymphocytes	3.24	0.0163	CARD11,CD3E,CD3G,FYB1,HLA-DRB1,IDO1,ITGAL,ITGB2,LCK,PLD4
Granulocyte Adhesion and Diapedesis	3.18	0.0314	CCL5,CCR2,CCR5,CCR7,CXCR6,ITGB2
Macrophage Classical Activation Signaling Pathway	3.14	0.0306	CCL5,CYBB,HLA-DRB1,IRF8,TNFSF13B,TNFSF8
Th1 Pathway	3.1	0.0407	CCR5,CD3E,CD3G,HLA-DRB1,ITGB2
Tumoricidal Function of Hepatic Natural Killer Cells	3.04	0.125	GZMB,ITGAL,SRGN
Agranulocyte Adhesion and Diapedesis	3.03	0.0284	CCL5,CCR2,CCR5,CCR7,CXCR6,ITGB2
Pyroptosis Signaling Pathway	2.43	0.0412	GBP5,NLRP3,TLR7,TLR8
Fcγ Receptor-mediated Phagocytosis in Macrophages and Monocytes	2.4	0.04	FCGR1A,FYB1,NCF1,PLD4
Pathogenesis of Multiple Sclerosis	2.37	0.222	CCL5,CCR5
Atherosclerosis Signaling	1.97	0.0299	APOE,CCR2,ITGB2,MSR1
T Cell Receptor Signaling	1.97	0.0129	CARD11,CD3E,CD3G,FYB1,HLA-DRB1,ITGAL,ITGB2,LCK
RAC Signaling	1.92	0.0286	CYBB,ITGAL,ITGB2,NCF1
Phagosome Maturation	1.69	0.0242	CTSS,CYBB,HLA-DRB1,NCF1
TREM1 Signaling	1.69	0.0385	NLRP3,TLR7,TLR8
NF-κB Signaling	1.6	0.0123	CARD11,CD3E,CD3G,LCK,TLR7,TLR8,TNFSF13B
Role of Hypercytokinemia/hyperchemokinemia in the Pathogenesis of Influenza	1.58	0.0345	CCL5,NLRP3,TLR7
Adenosine Nucleotides Degradation II	1.53	0.0741	ADA2,NAD
Dendritic Cell Maturation	1.53	0.0117	CCR7,CD3E,CD3G,FCGR1A,HLA-DRB1,IRF8,TREM2
Immunogenic Cell Death Signaling Pathway	1.53	0.0319	GZMB,GZMK,NLRP3
Production of Nitric Oxide and Reactive Oxygen Species in Macrophages	1.49	0.0203	APOE,CYBB,IRF8,NCF1
Leukocyte Extravasation Signaling	1.49	0.0201	CYBB,ITGAL,ITGB2,NCF1
Coronavirus Pathogenesis Pathway	1.46	0.0196	CCL5,CCR2,NLRP3,TLR7
CDX Gastrointestinal Cancer Signaling Pathway	1.46	0.0194	CYBB,NCF1,TNFSF13B,TNFSF8
Role of Macrophages, Fibroblasts and Endothelial Cells in Rheumatoid Arthritis	1.44	0.0148	CCL5,FCGR1A,TLR7,TLR8,TNFSF13B
NAD biosynthesis II (from tryptophan)	1.44	0.0606	IDO1,NAD
IL-8 Signaling	1.44	0.0187	CYBB,ITGB2,NCF1,PLD4
Purine Nucleotides Degradation II (Aerobic)	1.39	0.0556	ADA2,NAD
Airway Pathology in Chronic Obstructive Pulmonary Disease	1.35	0.0254	GZMB,TNFSF13B,TNFSF8
Antigen Presentation Pathway	1.34	0.0513	CD74,HLA-DRB1

## Sheet: TARGET-Non_Met
	logFC
ADA2	1.97108
ADAP2	1.76303
ADGRE1	1.81256
ADGRG5	1.94183
ADORA3	1.5941
ADRA1D	1.93245
AIF1	2.08226
AK4	-1.7455
ALAS2	1.61606
ALOX5	2.13462
AMPH	-1.87602
ANGPT4	2.02912
ANKRD22	2.91959
AOAH	2.15745
APOBEC3A	2.4274
APOBEC3H	2.11468
APOE	2.00956
APOL3	1.63435
ARHGEF26	-2.01088
ARRDC5	1.76312
ASCL2	2.28646
ASGR2	1.89203
BARX1	-2.89518
BATF	1.926
BATF2	1.85908
BEND5	-1.76456
BIN2	1.6718
BST2	2.06381
BTLA	1.68909
C16orf54	1.58554
C1orf162	1.95874
C1QA	2.96456
C1QB	2.80629
C1QC	2.76594
C3	2.09655
C3AR1	1.72192
C5AR1	1.63017
CA12	-1.70818
CACNA1B	-2.76546
CALHM6	2.02184
CARD11	1.8857
CASP1	1.74296
CASP5	1.64752
CCL13	2.10985
CCL18	2.41581
CCL2	1.8743
CCL4	2.20405
CCL5	2.28329
CCL8	3.10729
CCR2	2.08758
CCR5	2.38668
CCR7	2.00987
CD14	2.39448
CD163	2.30455
CD2	3.10056
CD200R1	1.79741
CD209	1.92009
CD247	2.24766
CD28	1.69803
CD300E	2.69157
CD300LF	1.92883
CD38	1.88519
CD3D	3.01078
CD3E	2.88204
CD3G	2.79418
CD40LG	2.19359
CD5	2.17541
CD52	2.13977
CD69	2.34347
CD7	2.65941
CD74	2.35802
CD8A	2.01016
CD96	2.25204
CEACAM1	1.70668
CEACAM4	2.68609
CLEC10A	2.20393
CLEC12A	1.6838
CLEC4E	2.28027
CLECL1	2.21233
CORO1A	1.78985
CPA5	1.60858
CR1	2.5097
CRHBP	1.90198
CSF3R	1.92599
CTLA4	2.23052
CTSS	1.96473
CXCL10	3.09825
CXCL11	2.47111
CXCL2	1.6008
CXCL9	2.48501
CXCR3	2.23935
CXCR6	2.53225
CXorf21	1.96386
CYBB	2.16512
DAPP1	1.96865
DOK2	1.70808
EBI3	2.37961
EOMES	1.92318
FASLG	2.64794
FCAR	1.60274
FCGR1A	2.23418
FCGR1B	2.68772
FCGR2A	1.8393
FCGR2B	1.63915
FCGR2C	1.62832
FCGR3A	2.7771
FCGR3B	2.04419
FCN1	2.12527
FCRL3	2.37447
FCRL6	1.68868
FFAR2	1.72131
FGD2	2.11409
FGFBP2	-3.22766
FGL2	1.98926
FMO3	1.82929
FPR1	2.07589
FPR2	2.04867
FPR3	2.10975
FUT7	2.15281
FYB1	2.24424
GALNT16	-1.71415
GAPT	1.83998
GBP4	1.93769
GBP5	1.63821
GGTA1	2.13112
GIMAP1	2.03205
GIMAP4	1.79408
GIMAP7	1.979
GNGT2	1.83895
GNLY	2.28618
GPBAR1	2.42134
GPIHBP1	1.59551
GPR171	1.77452
GPR174	2.58769
GPR34	1.66225
GPR55	2.3577
GPR65	2.06423
GRAP2	1.66134
GZMA	2.63127
GZMB	1.79196
GZMH	2.42801
GZMK	1.90719
HCST	2.14376
HK3	1.67019
HLA-DMA	1.68704
HLA-DMB	1.68997
HLA-DPA1	2.23396
HLA-DPB1	2.05245
HLA-DQA1	2.00557
HLA-DQB1	2.09983
HLA-DRA	2.16734
HLA-DRB1	2.33134
HLA-DRB5	2.98285
HSH2D	2.71027
ICOS	2.30921
IDO1	2.01813
IFI27	1.99056
IFI44L	1.89502
IFI6	1.64538
IGFBPL1	-2.84651
IKZF1	2.03824
IKZF3	1.80964
IL10	2.10283
IL10RA	1.89134
IL12RB1	1.90713
IL1B	1.63038
IL1RN	2.0942
IL2RA	2.82174
IL4I1	1.892
IL6	2.17057
IRF8	1.82741
ISG15	1.71707
ITGAL	1.89134
ITGAM	1.76038
ITGB2	1.71512
KCNK13	1.70223
KLHDC7B	1.73269
KLRB1	1.80184
KLRC1	1.88129
LAG3	1.94169
LAIR1	1.92926
LAX1	2.02981
LCK	2.17672
LGALS9	2.02457
LILRA1	2.2766
LILRA2	1.87174
LILRA5	2.24577
LILRB1	2.17904
LILRB2	2.45986
LILRB5	2.23852
LRRC25	1.88565
LST1	2.23366
LTB	2.57783
LY86	2.01232
MAGED4	-1.72546
MCOLN3	-1.73805
MNDA	1.8843
MPEG1	2.13758
MRC1	1.97576
MRO	1.78724
MS4A1	1.91642
MS4A14	1.76899
MS4A4A	2.2231
MS4A6A	2.30431
MS4A7	2.12535
MS4A8	2.24485
MSR1	1.6992
MX1	1.83286
MYO1F	1.62418
MYO1G	1.97784
MZB1	2.04761
NCF1	2.25728
NCF4	1.72181
NEUROG2	-1.83822
NKG7	2.41331
NLRP3	2.00665
NME8	1.70115
NUGGC	1.76743
OAS1	1.70867
OASL	1.5856
ODF3B	1.74679
OR2I1P	1.89701
OSM	2.09713
P2RY10	2.29118
P2RY13	2.07597
P2RY6	2.374
PCED1B	1.60915
PCSK9	-2.29467
PDCD1	1.61104
PF4	2.03824
PIK3R5	1.61872
PKD2L1	1.61605
PLD4	1.85441
PLEK	1.6047
PPFIA4	-1.71074
PRF1	2.21856
PSMB9	1.65879
PTAFR	1.896
PTCRA	1.75496
PTPN6	1.79652
PYHIN1	2.66599
RGS18	2.02481
RHOH	1.71419
RIPK4	-2.66889
RNASE1	1.62964
RNASE2	1.80158
RSAD2	2.00792
S100A8	2.27054
S100A9	2.26957
S1PR4	1.68458
SAMSN1	1.85217
SASH3	1.97097
SCIMP	1.74655
SCML2	-1.73053
SDS	1.5992
SECTM1	2.17185
SELE	1.75072
SERPINA1	1.74066
SH2D1A	2.63418
SIGLEC1	2.46541
SIGLEC10	1.98843
SIGLEC11	2.55109
SIGLEC16	1.79264
SIGLEC7	1.82752
SIGLEC8	1.61435
SIGLEC9	1.68738
SIRPB2	1.80067
SIRPG	2.22523
SIT1	2.18544
SLA2	1.70146
SLAMF1	1.74045
SLAMF6	1.60194
SLAMF8	1.66479
SLC15A3	1.77838
SLCO2B1	1.70392
SMTNL1	1.7752
SNCG	1.77209
SNX20	1.96723
SOWAHD	1.74119
SP140	1.8274
SPIC	2.11557
SRGN	1.70977
STAB1	1.62029
STAP1	1.5929
TCEAL2	-2.68588
TESPA1	1.82279
THEMIS	2.14447
TIGIT	2.63272
TLR10	1.87676
TLR7	2.10902
TLR8	2.08453
TMC8	1.79286
TMEM150B	2.1371
TMEM176A	2.09929
TMEM176B	2.2419
TMIGD2	1.93093
TNFAIP8L2	1.75548
TNFSF10	1.88679
TNFSF13B	2.50333
TNFSF14	1.72109
TNFSF8	1.72279
TRAF3IP3	1.60654
TRAT1	2.29645
TREM2	1.69617
TRPM2	1.62009
TYMP	1.80699
TYROBP	1.8085
UBASH3A	2.42646
VAV1	1.97145
VENTX	1.86232
VMO1	2.19076
VNN2	1.59909
VSIG4	2.40867
WAS	1.83562
XCL2	1.91525
XCR1	1.83373
ZAP70	1.9422
ZBP1	2.73989
ZNF385B	-1.90811
ZNF683	2.70903
ZNF831	2.57236

## Sheet: IPA Analysis Canine
© 2000-2022 QIAGEN. All rights reserved.
Ingenuity Canonical Pathways	-log(B-H p-value)	Ratio	Molecules
Phagosome Formation	12.5	0.0532	ADGRE1,ADORA3,C3,C3AR1,CCR2,CCR5,CCR7,CD209,CX3CR1,CXCR6,CYSLTR1,CYSLTR2,FCGR1A,FCGR2B,FFAR2,FGR,GPR34,GPR65,ITGAL,ITGB2,JCHAIN,LCK,MARCO,MRC1,MSR1,P2RY13,P2RY14,PLAAT4,PLD4,PRKCB,PTAFR,TIMD4,TLR1,TLR4,TLR7,TLR8,XCR1
Neutrophil Extracellular Trap Signaling Pathway	11.8	0.0678	BPI,C1QA,C1QB,C1QC,CASP12,CASP4,CCL5,CCR5,CD209,COL26A1,COL2A1,COL9A1,CYBB,FGR,ITGAL,ITGB2,JCHAIN,LAIR1,LCK,NCF1,NCF2,NLRP3,PLAAT4,PRKCB,SELPLG,TLR4,TLR7,TLR8
Pathogen Induced Cytokine Storm Signaling Pathway	10.4	0.0674	C3,CCL21,CCL23,CCL5,CCR5,CD163,CIITA,COL26A1,COL2A1,COL9A1,CSF2RA,GZMB,HLA-DRB1,IL18,IRF7,NLRP3,SRGN,TLR1,TLR4,TLR7,TLR8,TNFSF13,TNFSF13B,TNFSF8,ZBP1
Crosstalk between Dendritic Cells and Natural Killer Cells	10.1	0.154	CCR7,CD209,CD226,CD80,CD86,HLA-DRB1,IL15RA,IL18,IL2RB,IL2RG,ITGAL,TLR4,TLR7,TREM2
Role of Pattern Recognition Receptors in Recognition of Bacteria and Viruses	10.1	0.109	C1QA,C1QB,C1QC,C3,C3AR1,CCL5,IL18,IRF7,NLRP3,PRKCB,TLR1,TLR4,TLR7,TLR8,TNFSF13,TNFSF13B,TNFSF8
Complement System	8.05	0.243	C1QA,C1QB,C1QC,C3,C3AR1,CFB,CFD,CFH,ITGB2
Th2 Pathway	7.87	0.102	CCR5,CD3E,CD3G,CD4,CD80,CD86,CXCR6,HAVCR1,HLA-DRB1,IKZF1,IL2RB,IL2RG,ITGB2,TIMD4
Th1 and Th2 Activation Pathway	7.6	0.0872	CCR5,CD3E,CD3G,CD4,CD80,CD86,CXCR6,HAVCR1,HLA-DRB1,IKZF1,IL18,IL2RB,IL2RG,ITGB2,TIMD4
S100 Family Signaling Pathway	6.69	0.0376	ADGRE1,ADORA3,C3AR1,CACNG7,CCR2,CCR5,CCR7,CX3CR1,CXCR6,CYBB,CYSLTR1,CYSLTR2,FCGR1A,FCGR2B,FFAR2,GPR34,GPR65,IL18,JCHAIN,MMP3,NCF1,NCF2,P2RY13,P2RY14,PRKCB,PTAFR,S100P,TLR4,XCR1
TREM1 Signaling	6.47	0.13	CD86,CIITA,FCGR2B,IL18,NLRP3,TLR1,TLR4,TLR7,TLR8,TREM1
Macrophage Classical Activation Signaling Pathway	6.25	0.0741	BPI,CCL5,CD80,CD86,CIITA,CYBB,HLA-DRB1,IL18,IRF8,NCF2,TLR4,TNFSF13,TNFSF13B,TNFSF8
Multiple Sclerosis Signaling Pathway	6.25	0.0676	C1QA,C1QB,C1QC,C3,HLA-DRB1,IL18,IL7R,NLRP3,TLR1,TLR4,TLR7,TLR8,TNFSF13,TNFSF13B,TNFSF8
Atherosclerosis Signaling	6.24	0.0902	APOC1,APOE,CCR2,COL2A1,IL18,ITGB2,LYZ,MMP3,MSR1,PLAAT4,SELE,SELPLG
Neuroinflammation Signaling Pathway	5.79	0.0536	CCL5,CD80,CD86,CX3CR1,CYBB,HLA-DRB1,IL18,IRF7,MMP3,NCF1,NCF2,NLRP3,TLR1,TLR4,TLR7,TLR8,TREM2
Granulocyte Adhesion and Diapedesis	5.49	0.0688	CCL21,CCL23,CCL5,CCR2,CCR5,CCR7,CXCR6,IL18,ITGB2,MMP3,SELE,SELL,SELPLG
Primary Immunodeficiency Signaling	5.34	0.136	CD3E,CD4,CIITA,IL2RG,IL7R,JCHAIN,LCK,PTPRC
Agranulocyte Adhesion and Diapedesis	5.02	0.0619	CCL21,CCL23,CCL5,CCR2,CCR5,CCR7,CXCR6,IL18,ITGB2,MMP3,SELE,SELL,SELPLG
Pyroptosis Signaling Pathway	4.87	0.0968	CASP4,GBP1,GBP5,IL18,NLRP3,TLR1,TLR4,TLR7,TLR8
Th1 Pathway	3.91	0.0738	CCR5,CD3E,CD3G,CD4,CD80,CD86,HLA-DRB1,IL18,ITGB2
FAK Signaling	3.86	0.0269	ADGRE1,ADORA3,C3AR1,CCR2,CCR5,CCR7,CD3E,CD3G,COL2A1,CX3CR1,CXCR6,CYSLTR1,CYSLTR2,FFAR2,GPR34,GPR65,IL15RA,IL2RB,IL2RG,IL31RA,IL7R,ITGAL,ITGB2,LCK,P2RY13,P2RY14,PTAFR,XCR1
CREB Signaling in Neurons	3.79	0.0329	ADGRE1,ADORA3,C3AR1,CACNG7,CCR2,CCR5,CCR7,CX3CR1,CXCR6,CYSLTR1,CYSLTR2,FFAR2,GPR34,GPR65,GRIA2,P2RY13,P2RY14,PRKCB,PTAFR,XCR1
G-Protein Coupled Receptor Signaling	3.4	0.0299	ADGRE1,ADORA3,C3AR1,CCR2,CCR5,CCR7,CX3CR1,CXCR6,CYSLTR1,CYSLTR2,FFAR2,GPR34,GPR65,P2RY13,P2RY14,PDE8B,PRKCB,PTAFR,RGS18,SMPDL3A,XCR1
Role of Hypercytokinemia/hyperchemokinemia in the Pathogenesis of Influenza	3.24	0.0814	CCL5,IL18,IRF7,ISG20,NLRP3,TLR4,TLR7
IL-10 Signaling	3.2	0.0584	CCR5,CD80,CD86,FCGR2B,FFAR2,HLA-DRB1,IHH,IL18,TLR4
LXR/RXR Activation	3.12	0.065	APOC1,APOE,C3,IL18,LYZ,MSR1,SAA1,TLR4
Breast Cancer Regulation by Stathmin1	2.97	0.0303	ADGRE1,ADORA3,C3AR1,CCR2,CCR5,CCR7,CX3CR1,CXCR6,CYSLTR1,CYSLTR2,FFAR2,GPR34,GPR65,P2RY13,P2RY14,PRKCB,PTAFR,XCR1
Cardiac Hypertrophy Signaling (Enhanced)	2.97	0.0314	ATP2A3,CACNG7,CYBB,IL15RA,IL18,IL2RB,IL2RG,IL31RA,IL7R,ITGAL,ITGB2,PDE8B,PRKCB,SMPDL3A,TNFSF13,TNFSF13B,TNFSF8
Production of Nitric Oxide and Reactive Oxygen Species in Macrophages	2.56	0.0471	APOC1,APOE,CYBB,IRF8,LYZ,NCF1,NCF2,PRKCB,TLR4
Osteoarthritis Pathway	2.55	0.0424	CASP12,CASP4,COL2A1,IHH,ITGAL,ITGB2,MMP3,PRG4,RARRES2,TLR4
Leukocyte Extravasation Signaling	2.55	0.0466	CYBB,ITGAL,ITGB2,ITK,MMP3,NCF1,NCF2,PRKCB,SELPLG
Role of Macrophages, Fibroblasts and Endothelial Cells in Rheumatoid Arthritis	2.54	0.0361	CCL5,FCGR1A,IL18,JCHAIN,MMP3,PRKCB,SELE,TLR1,TLR4,TLR7,TLR8,TNFSF13B
Macrophage Alternative Activation Signaling Pathway	2.43	0.0446	CIITA,FCGR2B,HLA-DRB1,IL18,IL2RG,JCHAIN,MARCO,MRC1,TLR4
Fcγ Receptor-mediated Phagocytosis in Macrophages and Monocytes	2.27	0.0638	FCGR1A,FGR,FYB1,NCF1,PLD4,PRKCB
IL-12 Signaling and Production in Macrophages	2.17	0.0515	APOC1,APOE,IL18,IRF8,LYZ,PRKCB,TLR4
Antigen Presentation Pathway	2.12	0.103	CD74,CIITA,HLA-DRB1,PSMB8
PD-1, PD-L1 cancer immunotherapy pathway	2.01	0.0561	CD80,HLA-DRB1,IL2RB,IL2RG,LCK,PDCD1LG2
Inflammasome pathway	1.97	0.15	IL18,NLRP3,TLR4
Hepatic Fibrosis / Hepatic Stellate Cell Activation	1.97	0.0412	CCL21,CCL5,CCR5,CCR7,COL26A1,COL2A1,COL9A1,TLR4
Natural Killer Cell Signaling	1.92	0.0404	CD226,CD48,COL2A1,IL18,IL2RB,ITGAL,LAIR1,LCK
Toll-like Receptor Signaling	1.89	0.0641	IL18,TLR1,TLR4,TLR7,TLR8
Tryptophan Degradation to 2-amino-3-carboxymuconate Semialdehyde	1.87	0.333	IDO1,KYNU
Tumoricidal Function of Hepatic Natural Killer Cells	1.78	0.125	GZMB,ITGAL,SRGN
GP6 Signaling Pathway	1.71	0.0472	COL26A1,COL2A1,COL9A1,FYB1,ITK,PRKCB
Tryptophan Degradation III (Eukaryotic)	1.7	0.115	IDO1,KYNU,TBXAS1
Role of PKR in Interferon Induction and Antiviral Response	1.58	0.0441	FCGR1A,IL18,MARCO,MSR1,NLRP3,TLR4
Pathogenesis of Multiple Sclerosis	1.55	0.222	CCL5,CCR5
Acute Phase Response Signaling	1.55	0.0378	C1QA,C1QB,C1QC,C3,CFB,IL18,SAA1
Dendritic Cell Maturation	1.43	0.0235	CCR7,CD3E,CD3G,CD80,CD86,COL2A1,FCGR1A,FCGR2B,HLA-DRB1,IL18,IRF8,JCHAIN,TLR4,TREM2
Systemic Lupus Erythematosus In B Cell Signaling Pathway	1.43	0.022	CARD11,CD22,CD72,FCGR2B,FGR,IL18,IRF7,ISG20,LCK,PLAAT4,PRKCB,TLR7,TLR8,TNFSF13,TNFSF13B,TNFSF8
PI3K/AKT Signaling	1.41	0.035	IL15RA,IL2RB,IL2RG,IL31RA,IL7R,ITGAL,ITGB2
Wound Healing Signaling Pathway	1.41	0.0317	CCL5,COL26A1,COL2A1,COL9A1,IL18,TNFSF13,TNFSF13B,TNFSF8
Hepatic Fibrosis Signaling Pathway	1.41	0.026	CACNG7,CCL5,COL2A1,CYBB,IL18,ITGAL,ITGB2,NCF1,NCF2,PRKCB,TLR4
CDX Gastrointestinal Cancer Signaling Pathway	1.41	0.0347	CYBB,IL18,NCF1,NCF2,TNFSF13,TNFSF13B,TNFSF8
CTLA4 Signaling in Cytotoxic T Lymphocytes	1.41	0.023	CARD11,CD3E,CD3G,CD80,CD86,FGR,FYB1,HLA-DRB1,IDO1,ITGAL,ITGB2,ITK,LCK,PLD4
Role Of Osteoclasts In Rheumatoid Arthritis Signaling Pathway	1.41	0.0291	COL26A1,COL2A1,COL9A1,FCGR1A,FCGR2B,IL18,MMP3,TLR4,TREM2
Role of JAK1 and JAK3 in γc Cytokine Signaling	1.41	0.058	IL15RA,IL2RB,IL2RG,IL7R
Eicosanoid Signaling	1.4	0.0571	CYSLTR1,CYSLTR2,PLAAT4,TBXAS1
NAD biosynthesis II (from tryptophan)	1.32	0.154	IDO1,KYNU

## Sheet: DOG2 DEGS
	logFC
ABCA6	1.76836
ABCA8	1.91476
ABI3BP	1.67987
ADA2	1.71053
ADAP2	1.60989
ADGRE1	2.06853
ADORA3	2.07538
AIF1	1.97545
ALX4	-1.65194
AOAH	1.85602
APOC1	2.33141
APOE	1.63425
AQP9	1.63831
ARAP2	1.82583
ARHGAP15	2.01634
ARHGAP30	1.8179
ATP2A3	1.90689
BCL2A1	1.96864
BIN2	1.59523
BPI	1.84621
C17H1orf162	1.98278
C1QA	2.15492
C1QB	2.13574
C1QC	2.09948
C3	2.18686
C3AR1	2.21591
CACNG7	-1.9836
CARD11	1.7836
CASP12	2.33147
CASP4	2.29555
CCDC88B	1.7088
CCL21	1.70654
CCL23	1.92579
CCL5	2.48489
CCR2	2.39177
CCR5	2.17976
CCR7	2.09457
CD163	2.19679
CD180	2.06719
CD1A8	1.65319
CD2	2.34939
CD209	2.6604
CD22	2.18036
CD226	2.10045
CD300A	1.73858
CD300LF	1.98086
CD37	1.99751
CD38	1.67314
CD3E	3.02056
CD3G	2.43719
CD4	1.86432
CD48	1.86211
CD53	2.31847
CD5L	3.44319
CD6	2.31667
CD72	1.94374
CD74	2.27276
CD80	1.70492
CD86	1.88695
CELF2	1.94637
CFB	1.73864
CFD	2.32501
CFH	1.84879
CFP	2.35754
CHRDL1	2.31297
CIITA	2.38305
CLEC12A	2.56549
CLEC2D	3.41402
COL26A1	-1.70806
COL2A1	-1.91973
COL9A1	-1.76744
CORO1A	1.6853
CSF2RA	1.7502
CTSS	2.13635
CX3CR1	1.76293
CXCR6	3.10894
CYBB	2.07862
CYSLTR1	2.47695
CYSLTR2	1.66629
DAPP1	2.12528
DDX60	2.02281
DENND2D	1.80358
DIPK1C	-1.76814
DLA-79	1.81154
DLA-DMA	1.96052
DLA-DMB	2.27247
DLA-DQA1	2.63225
DLA-DQB1	2.56297
DLA-DRA	2.43655
DOCK2	2.01581
DPYSL5	-1.66368
EMR4	1.83203
ERAP2	1.66001
EVI2B	1.99552
FABP4	3.26166
FCGR1A	1.74568
FCGR2B	2.58987
FCMR	1.73478
FFAR2	1.78377
FGD2	2.14785
FGL2	1.66773
FGR	1.92574
FYB1	2.16096
GAS7	1.63181
GBP1	2.26446
GBP5	2.31449
GBP6	2.35688
GIMAP2	1.69413
GIMAP4	2.70445
GIMAP6	1.98088
GIMAP7	2.68276
GIMAP8	2.04206
GPM6A	1.69893
GPNMB	1.59125
GPR34	1.90867
GPR65	2.03844
GRIA2	-1.9216
GZMB	2.71962
GZMK	3.5217
HAVCR1	1.64862
HLA-DRB1	2.37955
HORMAD1	-1.84986
IDO1	2.88033
IFGGB2	2.50164
IFGGC1	2.66153
IGSF6	1.82646
IHH	-1.88226
IKZF1	2.17547
IKZF3	2.36643
IL15RA	1.83876
IL18	1.88861
IL2RB	2.67337
IL2RG	2.53984
IL31RA	1.8402
IL7R	2.2717
IRAG2	2.36583
IRF7	1.80556
IRF8	2.37543
IRX1	-1.63295
ISG20	1.93628
ITGAL	2.14599
ITGB2	1.68885
ITGBL1	2.03088
ITK	1.95965
JAML	2.35047
JCHAIN	1.73044
KLRG1	1.68743
KYNU	1.784
LAIR1	1.90539
LAMP3	2.36671
LCK	1.77129
LGI3	-1.66321
LOC100684769	2.01239
LOC100686047	2.03666
LOC100686271	2.20581
LOC100686511	2.22643
LOC100686711	1.93584
LOC100687459	2.0129
LOC100688849	2.45364
LOC100855449	1.87281
LOC100856137	2.6979
LOC102153069	-1.8776
LOC102154610	1.96209
LOC102154760	3.77245
LOC102155886	2.51145
LOC106557461	2.42123
LOC106557516	3.00257
LOC111089962	2.60351
LOC111096980	2.3277
LOC119866080	3.88205
LOC119866215	4.21625
LOC119868972	1.75968
LOC119869019	4.41646
LOC119869020	4.22194
LOC119869021	4.19462
LOC119869150	4.42463
LOC119870472	1.73148
LOC119873228	1.65452
LOC119873404	1.65452
LOC119876970	1.65903
LOC1198773	3.38106
LOC1198774	1.678
LOC1198775	1.82384
LOC1198776	3.86306
LOC1198788	2.59723
LOC475935	2.86255
LOC476396	1.87771
LOC478984	2.19437
LOC480601	2.45112
LOC480788	3.09052
LOC481472	2.99626
LOC481634	1.90651
LOC484306	1.96413
LOC484897	1.94256
LOC487977	1.89724
LOC488622	2.08587
LOC488947	1.64376
LOC606863	2.61236
LOC607937	2.47746
LOC608238	3.8701
LOC608379	4.4141
LOC608975	2.31587
LOC611538	1.77145
LOC612059	1.7337
LOC612422	1.73237
LPXN	1.61694
LRRN3	-1.61087
LSP1	1.77512
LST1	1.73197
LY86	2.14901
LY9	1.955
LYZ	1.82585
MARCHF1	1.74506
MARCO	1.90204
MATN4	-1.71086
MCTP1	1.99388
MFAP5	1.82242
MGST1	1.62775
MMP3	-1.71493
MPEG1	2.03047
MRC1	1.72578
MS4A7	1.98618
MSR1	1.82141
MX2	1.67393
MYO1F	1.83469
NCF1	1.89674
NCF2	1.87118
NDNF	-1.93553
NIBAN3	1.69213
NLRP3	1.80528
NRG1	1.66589
OASL	2.18526
P2RY13	1.83871
P2RY14	1.62733
PARVG	1.68049
PDCD1LG2	2.17805
PDE8B	-1.68949
PI16	1.92579
PILRA	2.1297
PITX2	-1.68778
PLAAT4	1.78582
PLAC8B	2.96809
PLD4	2.35462
PLPPR2	-1.80858
PLXNC1	1.59088
POU2F2	1.92705
PRG4	2.13234
PRKCB	2.19611
PSMB8	1.86629
PTAFR	1.92702
PTPRC	1.61449
PTPRO	2.02539
RAB37	2.08155
RARRES2	1.61424
RASAL3	2.1434
RFLNA	-1.58647
RGS18	1.96428
RIPOR2	1.91674
RUBCNL	1.77244
S100P	1.6672
SAA1	3.29021
SAMSN1	2.18176
SASH3	2.24129
SCIMP	2.25242
SECTM1	3.00746
SELE	1.6681
SELL	1.81546
SELPLG	1.70414
SIGLEC1	1.83019
SIRPB2	2.00062
SLA	2.08755
SLAMF7	1.91463
SLAMF8	2.35328
SLAMF9	1.84877
SLC11A1	1.70291
SLC13A5	-1.69516
SLC25A48	1.76881
SLC27A6	1.75636
SLC46A2	1.83567
SLCO2B1	1.79891
SMPDL3A	2.21715
SNX20	2.08974
SORL1	1.6656
SPIB	1.66205
SPIC	1.93576
SRGN	1.76315
TAGAP	1.78567
TASL	1.83433
TBC1D10C	2.19373
TBXAS1	1.63062
TDRD5	-1.87145
TGM2	1.72932
TIFAB	1.9074
TIMD4	2.23492
TLR1	1.73728
TLR4	1.70549
TLR7	1.7931
TLR8	1.76987
TMEM144	1.9821
TMEM176A	2.24628
TMEM176B	2.16888
TNFAIP8L2	1.65934
TNFSF13	1.63224
TNFSF13B	2.02929
TNFSF8	2.28238
TREM1	1.80336
TREM2	1.59581
TRIM22	2.40228
TRIM34	1.6333
UNC5C	-1.89548
VSIG4	1.97294
VWA5A	2.0083
XAF1	2.48453
XCR1	2.92342
XDH	2.12967
ZBP1	2.32444
ZNF385B	-1.77081

## Sheet: TARGET DEGS
	logFC
ADA2	1.82213
ADAP2	1.62934
ADGRE1	1.74202
ADGRG5	1.92836
ADRA1D	1.71592
AIF1	1.88159
ALOX5	1.74944
ANGPT4	1.79383
ANKRD22	2.86739
AOAH	1.92778
APOBEC3A	2.18249
APOBEC3H	1.97464
APOE	1.71541
AQP9	1.85316
ARHGEF26	-1.80613
ASCL2	2.05501
BATF	1.85818
BATF2	1.75591
BEND5	-1.75413
BST2	1.80959
BTLA	1.84915
C1orf162	1.88043
C1QA	2.74082
C1QB	2.65298
C1QC	2.52475
C3	1.79361
C3AR1	1.66057
CA9	-2.50574
CACNA1B	-2.8249
CACNA1G	-1.86568
CALHM6	1.89843
CARD11	1.72369
CASP1	1.66121
CCL13	1.91878
CCL18	2.29145
CCL19	1.88395
CCL2	1.93937
CCL4	2.10834
CCL5	2.09186
CCL8	3.08556
CCR2	2.00485
CCR5	2.24722
CCR7	1.73684
CD14	2.23909
CD163	2.19894
CD2	2.8514
CD200R1	1.80918
CD209	1.7467
CD247	2.17115
CD300E	2.56296
CD300LF	1.8186
CD38	1.72029
CD3D	2.91138
CD3E	2.85573
CD3G	2.51834
CD40LG	1.96755
CD5	2.18775
CD52	1.96671
CD69	2.15573
CD7	2.3894
CD74	2.19476
CD8A	2.06621
CD96	2.0602
CEACAM4	2.3133
CLEC10A	1.87101
CLEC12A	1.7963
CLEC4E	2.01639
CLECL1	1.98233
COCH	-2.24934
CORO1A	1.66504
CR1	2.3659
CRHBP	1.87704
CSF3R	1.80027
CTLA4	2.20743
CTSS	1.81674
CXCL1	1.59922
CXCL10	3.10151
CXCL11	2.57359
CXCL13	2.10694
CXCL9	2.61258
CXCR3	2.07967
CXCR6	2.35389
CXorf21	1.81236
CYBB	2.05341
DAPP1	1.85712
EBI3	2.13853
EMILIN3	-1.74232
EOMES	2.09428
FASLG	2.53351
FCGR1A	2.16504
FCGR1B	2.39137
FCGR2A	1.79101
FCGR3A	2.67872
FCGR3B	1.76949
FCN1	1.94743
FCRL3	2.31555
FGD2	1.8722
FGFBP2	-3.22963
FGL2	1.76751
FMO3	1.75619
FPR1	2.14052
FPR2	1.92558
FPR3	1.9331
FUT7	2.10629
FYB1	1.99958
GAPT	1.63005
GBP4	1.9241
GBP5	1.61668
GGTA1	1.83382
GIMAP1	1.86127
GIMAP4	1.66491
GIMAP7	1.71597
GNGT2	1.60391
GNLY	1.99326
GPBAR1	2.11465
GPIHBP1	1.60247
GPR174	2.36569
GPR34	1.60882
GPR55	2.01006
GPR65	1.8808
GZMA	2.32856
GZMB	1.73322
GZMH	2.3125
GZMK	1.6428
HCST	1.87916
HK3	1.66197
HLA-DMA	1.66894
HLA-DMB	1.65985
HLA-DPA1	2.0871
HLA-DPB1	1.88527
HLA-DQA1	1.97046
HLA-DQA2	1.62735
HLA-DQB1	2.06568
HLA-DRA	2.07503
HLA-DRB1	2.15804
HLA-DRB5	2.44965
HSH2D	2.37828
ICOS	2.24366
IDO1	2.01068
IFI27	1.80835
IFI44L	1.69876
IGFBPL1	-2.64116
IKZF1	1.97007
IKZF3	1.7199
IL10	2.02377
IL10RA	1.75426
IL12RB1	1.89295
IL1B	1.59679
IL1RN	1.86094
IL2RA	2.79929
IL33	1.61948
IL4I1	1.59573
IL6	2.24246
IRF8	1.66031
ISG15	1.73619
ITGAL	1.7841
ITGAM	1.70136
ITGB2	1.62113
JCHAIN	1.68873
KLHDC7B	1.67557
KLRB1	1.84427
KLRC1	1.81897
LAG3	1.92883
LAIR1	1.75073
LAX1	1.96468
LCK	2.19657
LGALS9	1.90217
LILRA1	2.19188
LILRA2	1.79153
LILRA5	2.06404
LILRB1	1.96347
LILRB2	2.23283
LILRB5	2.04334
LRRC25	1.77204
LST1	2.03331
LTA	1.66207
LTB	2.33542
LY86	1.85268
MARCO	2.01337
MNDA	1.76186
MPEG1	1.93897
MRC1	1.80917
MRO	1.61935
MS4A1	1.85884
MS4A14	1.6564
MS4A4A	2.17424
MS4A6A	2.1717
MS4A7	1.93759
MSR1	1.63843
MT3	-1.76695
MTUS2	-1.60311
MX1	1.66749
MYO1G	1.85354
MZB1	1.93955
NCF1	2.10977
NCF4	1.66526
NKG7	2.19701
NLRP2	1.62849
NLRP3	1.7929
OAS1	1.6173
OR2I1P	1.87922
OSM	1.96777
P2RY10	2.24145
P2RY13	1.89847
P2RY6	2.19044
PCED1B	1.69568
PCSK9	-1.73961
PF4	1.79691
PLD4	1.62801
POU3F3	-2.01994
PPBP	1.91994
PPFIA4	-1.75018
PRF1	1.97971
PTAFR	1.72455
PTPN6	1.64817
PYHIN1	2.2729
RGS18	1.88068
RNASE2	1.788
ROPN1B	-1.93313
RSAD2	1.85457
S100A8	2.21993
S100A9	2.30787
S1PR4	1.67614
SAMSN1	1.67666
SASH3	1.8813
SECTM1	1.99863
SERPINA1	1.63638
SH2D1A	2.52364
SH2D1B	1.81521
SIGLEC1	2.27777
SIGLEC10	1.79713
SIGLEC11	2.1553
SIGLEC7	1.67259
SIRPB2	1.69441
SIRPG	2.20749
SIT1	2.05908
SLA2	1.68534
SLAMF1	1.70782
SLAMF8	1.68751
SLCO2B1	1.68325
SNAP91	-1.86977
SNCG	1.58865
SNX20	1.88116
SOWAHD	1.5887
SP140	1.86408
SPIC	1.79957
SRGN	1.7088
STAP1	1.58664
TCEAL2	-2.60853
TESPA1	1.73007
THEMIS	1.93581
TIGIT	2.65884
TLR10	1.6278
TLR7	2.07131
TLR8	2.10375
TMC8	1.62111
TMEM150B	2.01212
TMEM176A	2.08345
TMEM176B	2.16845
TMIGD2	1.81899
TNFAIP8L2	1.59525
TNFSF10	1.72671
TNFSF13B	2.24375
TNFSF8	1.72077
TRAT1	2.1383
TREM2	1.61278
TYMP	1.65399
TYROBP	1.68631
UBASH3A	1.99661
VAV1	1.83531
VENTX	1.7462
VMO1	1.97865
VSIG4	2.31528
WAS	1.72253
XCL2	1.87064
XCR1	1.81871
ZAP70	1.79372
ZBP1	2.35761
ZNF385B	-1.687
ZNF683	2.41201
ZNF831	2.30552

[truncated: 4 more sheets: IPA TARGET, IPA TARGET Non Met, Overlapping DEGs, Sheet2]
